# Supplementary material for: A genome-wide CRISPR screen identifies CALCOCO2 as a regulator of beta cell function influencing type 2 diabetes risk
Source: Nat Genet. 2022 Dec 21;55(1):54–65. doi: 10.1038/s41588-022-01261-2 (PMC9839450; doi:10.1038/s41588-022-01261-2)
Supplement: Supplementary file 4 — Supplementary Table 1—Screen hits. Supplementary Table 2—Prioritized causal genes for T2D based on integration with T2D effector gene predictions. Supplementary Table 3—Human tissue donor details. Supplementary Table 4—Resources. Supplementary Table 5—RNA-seq. Supplementary Table 6—Islet donor. Supplementary Table 7—sgRNA hits. Supplementary Table 8—Screen_all sgRNA. [file 41588_2022_1261_MOESM4_ESM.xlsx]

## Sheet: Table S1-Screen hits 
Gene	Mean log fold change	Effect on insulin content		CRISPR Screening Hits.
AAAS	2.1018	Decrease		A complete list of the 580 genes meeting the stringent criteria set for reproducibly effecting insulin content levels in the genome-wide CRISPR screen.
ABCB6	1.1039	Decrease		Genes are shown based on fold change and the direction of effect (increase or decrease) on insulin content indicated.
ABHD8	0.38544	Decrease
AC018755.1	1.1706	Decrease
ACO2	1.0176	Decrease
ACTN1	-1.5379	Increase
ACTR3B	1.0464	Decrease
ADAMTS5	1.1268	Decrease
ADCY6	-1.4016	Increase
ADNP	0.9912	Decrease
AGO1	-0.82049	Increase
AGO3	-0.91766	Increase
AGO4	1.2207	Decrease
AGPAT2	0.53893	Decrease
AGPAT5	2.1342	Decrease
AGPS	1.345	Decrease
AIMP2	1.0068	Decrease
ALG2	1.3671	Decrease
AMER3	1.5066	Decrease
ANAPC5	0.80375	Decrease
ANKRD13D	-0.89667	Increase
ANKRD46	-0.87669	Increase
ANKRD7	0.84834	Decrease
ANO6	1.0706	Decrease
ANP32E	1.1211	Decrease
ANTXR2	0.32543	Decrease
ANXA10	0.57976	Decrease
ANXA13	1.2352	Decrease
AP1S1	1.2385	Decrease
AP5S1	0.17943	Decrease
ARAP1	1.7485	Decrease
ARF1	0.55193	Decrease
ARIH2	0.29702	Decrease
ARL10	1.2483	Decrease
ARL14EP	0.64244	Decrease
ARL6IP6	1.2329	Decrease
ARMCX5	0.83118	Decrease
ARNT2	0.5061	Decrease
ASAP1	1.0409	Decrease
ASCC3	1.4471	Decrease
ASH2L	0.6178	Decrease
ASXL3	1.0081	Decrease
ATP5H	-1.1225	Increase
ATP5I	-0.82892	Increase
ATP6V1C1	0.66221	Decrease
ATP8B2	1.1916	Decrease
AURKA	0.69006	Decrease
B4GALNT4	-1.2548	Increase
BAZ2B	1.0319	Decrease
BLCAP	0.46821	Decrease
BMPR1A	0.9917	Decrease
BTBD10	1.0319	Decrease
BTBD2	1.1143	Decrease
BTF3L4	0.86571	Decrease
BTN3A1	0.79842	Decrease
C11orf21	1.0255	Decrease
C12orf29	1.1138	Decrease
C12orf52	0.52356	Decrease
C14orf39	0.98803	Decrease
C17orf59	0.96935	Decrease
C1orf198	-1.3921	Increase
C20orf112	1.2357	Decrease
C21orf2	-1.293	Increase
C2orf76	0.6225	Decrease
C3orf14	1.7556	Decrease
C3orf70	1.4214	Decrease
C7orf41	-0.73144	Increase
C7orf49	0.57614	Decrease
C7orf60	1.0325	Decrease
C9orf37	1.7719	Decrease
CACNB3	1.1979	Decrease
CALCOCO2	1.0745	Decrease
CALM3	1.3306	Decrease
CALY	1.321	Decrease
CAPN7	1.175	Decrease
CARHSP1	-1.3506	Increase
CASC5	1.9305	Decrease
CAT	1.2751	Decrease
CBR4	1.1286	Decrease
CCDC66	1.1758	Decrease
CDH16	1.4427	Decrease
CDK5R2	1.1034	Decrease
CDK5RAP2	0.96184	Decrease
CDK5RAP3	1.0086	Decrease
CDYL2	1.0024	Decrease
CEP85L	1.4025	Decrease
CETN3	0.57769	Decrease
CFLAR	1.1038	Decrease
CHD4	1.4781	Decrease
CHODL	1.045	Decrease
CHRNA5	0.776	Decrease
CHST8	1.1337	Decrease
CHTOP	0.73978	Decrease
CIAO1	0.4643	Decrease
CLK4	0.74779	Decrease
CMTM6	-0.23869	Increase
CNBP	1.314	Decrease
CNPY2	1.1641	Decrease
COA5	0.64784	Decrease
COL1A1	1.1399	Decrease
COL4A1	0.33467	Decrease
COL4A3BP	1.3318	Decrease
COX19	0.87764	Decrease
CPM	1.2491	Decrease
CPNE4	1.115	Decrease
CRB3	0.77113	Decrease
CREB3	0.99825	Decrease
CSTF2	-0.087204	Increase
CTNNA2	0.84745	Decrease
CXorf56	1.6605	Decrease
CYB561D2	0.7521	Decrease
DCAF13	0.71879	Decrease
DCUN1D4	1.3779	Decrease
DDAH2	0.76168	Decrease
DDX23	0.79136	Decrease
DDX26B	0.9321	Decrease
DDX3Y	0.46491	Decrease
DDX56	1.1205	Decrease
DEDD2	1.2205	Decrease
DERL2	1.2421	Decrease
DGAT1	0.96231	Decrease
DHRS1	1.5071	Decrease
DHX36	0.82639	Decrease
DHX8	1.0213	Decrease
DLL3	1.2887	Decrease
DMTN	0.64018	Decrease
DNAJB7	0.45177	Decrease
DNAJC1	0.81111	Decrease
DNAJC4	0.64778	Decrease
DOCK7	0.50189	Decrease
DOK1	0.79882	Decrease
DOK4	0.75297	Decrease
DOPEY2	0.82147	Decrease
DPCD	1.0447	Decrease
DPH1	1.8024	Decrease
DPYSL2	0.95314	Decrease
DPYSL5	0.60515	Decrease
DUSP10	1.5005	Decrease
DUSP18	0.36615	Decrease
DUSP3	1.0871	Decrease
DUSP4	1.1443	Decrease
DVL2	0.36616	Decrease
EID2B	-0.82751	Increase
EIF2D	1.176	Decrease
EIF3B	2.8659	Decrease
EIF3D	0.69635	Decrease
EIF3J	0.77937	Decrease
ELAVL1	0.84406	Decrease
EP300	1.4709	Decrease
EPB41L1	0.9267	Decrease
EXOSC3	1.4281	Decrease
EXOSC9	1.2793	Decrease
F2R	1.551	Decrease
F3	1.2835	Decrease
FADS1	-1.5294	Increase
FAM109A	0.80655	Decrease
FAM172A	0.60914	Decrease
FAM175B	0.91526	Decrease
FAM178A	0.67494	Decrease
FAM184A	1.3972	Decrease
FAM212B	0.94091	Decrease
FAM213A	1.6758	Decrease
FAM46C	-1.0806	Increase
FBXL2	0.98993	Decrease
FBXO16	1.4911	Decrease
FBXO21	0.8411	Decrease
FBXO22	1.0946	Decrease
FBXO46	0.60517	Decrease
FBXO48	1.0846	Decrease
FBXW8	-0.33827	Increase
FDX1	0.91154	Decrease
FERMT2	1.6388	Decrease
FFAR1	1.2275	Decrease
FGFR1OP	1.0716	Decrease
FGFR3	0.82426	Decrease
FIBP	1.0112	Decrease
FKBP14	1.5067	Decrease
FLII	1.0823	Decrease
FLNB	0.42319	Decrease
FPGS	1.2025	Decrease
FRMD5	1.2682	Decrease
FSTL3	0.46989	Decrease
FTSJ1	0.8383	Decrease
FUT4	0.26972	Decrease
GABRB3	1.0736	Decrease
GALE	0.95466	Decrease
GALNT7	1.1398	Decrease
GATAD1	-0.86942	Increase
GBP3	-0.60088	Increase
GEMIN6	0.52253	Decrease
GEMIN8	0.40602	Decrease
GINS3	0.74477	Decrease
GJD2	0.82885	Decrease
GJD3	-0.77409	Increase
GLCE	1.8801	Decrease
GLI4	0.5022	Decrease
GLTSCR1L	1.2624	Decrease
GMEB1	1.1591	Decrease
GNL3	0.78882	Decrease
GPAA1	-1.5067	Increase
GPM6A	1.2941	Decrease
GPR119	0.98309	Decrease
GPR137	0.47045	Decrease
GPR98	0.15947	Decrease
GPS1	0.98874	Decrease
GPSM2	1.9117	Decrease
GRB2	1.5086	Decrease
GRIP1	1.8978	Decrease
GSDMB	1.4085	Decrease
GSN	0.70791	Decrease
HARS2	2.4343	Decrease
HAUS2	0.42313	Decrease
HBS1L	0.6491	Decrease
HDAC2	1.4996	Decrease
HDDC3	0.94673	Decrease
HDGF	1.2184	Decrease
HEXIM2	1.3545	Decrease
HIST1H2BK	0.99609	Decrease
HM13	0.67128	Decrease
HMGXB4	0.88796	Decrease
HNRNPDL	1.0125	Decrease
HNRNPM	-1.8841	Increase
HOMER2	0.84087	Decrease
HSPA8	0.81331	Decrease
HUWE1	0.76028	Decrease
IBTK	0.48759	Decrease
IER2	1.1046	Decrease
IFNGR2	0.83005	Decrease
IFT88	1.699	Decrease
IGF2	0.85199	Decrease
IKBKG	1.3903	Decrease
IKZF4	0.5831	Decrease
IL1R2	0.49474	Decrease
INPP5J	0.63313	Decrease
INS	1.0593	Decrease
INTS6	1.1882	Decrease
IPO4	0.67357	Decrease
IQSEC1	0.5309	Decrease
IREB2	0.76342	Decrease
IRS2	1.5712	Decrease
ITM2C	0.73017	Decrease
JAKMIP2	1.3106	Decrease
JARID2	0.33975	Decrease
KALRN	1.1739	Decrease
KANK1	0.96197	Decrease
KIAA0247	1.1512	Decrease
KIAA1524	1.5713	Decrease
KIAA1586	1.2218	Decrease
KREMEN1	0.39301	Decrease
LAMC1	1.5196	Decrease
LAS1L	0.96268	Decrease
LCAT	-1.606	Increase
LETMD1	-1.3124	Increase
LHFP	-0.86672	Increase
LMBR1L	1.0738	Decrease
LONRF1	1.3479	Decrease
LOXL4	0.52638	Decrease
LRRC61	-1.2335	Increase
LRRN3	1.1311	Decrease
LURAP1L	0.87078	Decrease
MAFG	0.98148	Decrease
MAGOH	2.3212	Decrease
MAPK1	1.0446	Decrease
MARCH3	1.7875	Decrease
MARCH9	0.80004	Decrease
MB21D2	1.2686	Decrease
MBD2	0.62786	Decrease
MBNL1	1.7691	Decrease
MCCC1	1.5132	Decrease
MED11	1.0411	Decrease
MED13L	0.86581	Decrease
MED18	0.84647	Decrease
MED23	0.58596	Decrease
MED4	0.81514	Decrease
MESDC2	1.1164	Decrease
METTL5	0.5093	Decrease
MGA	1.1732	Decrease
MID1	1.04	Decrease
MIF	-0.69335	Increase
MIPEP	2.0839	Decrease
MLH3	0.9159	Decrease
MMP16	1.2611	Decrease
MOB1B	2.1963	Decrease
MPDU1	1.0833	Decrease
MPST	-1.3021	Increase
MRPL16	1.0243	Decrease
MRPL19	0.33484	Decrease
MRPL28	0.94149	Decrease
MRPL53	-1.1815	Increase
MRPS24	0.85085	Decrease
MRPS25	1.0502	Decrease
MTERFD1	0.74006	Decrease
MTIF2	0.85522	Decrease
MVK	1.453	Decrease
MYO9A	2.6802	Decrease
NAA40	0.77757	Decrease
NAV1	-1.1381	Increase
NCOA4	0.97316	Decrease
NCOA6	1.0964	Decrease
NDUFA1	1.6306	Decrease
NDUFAF2	1.0367	Decrease
NDUFAF4	0.84558	Decrease
NECAB2	0.70199	Decrease
NIPBL	1.1695	Decrease
NISCH	0.19543	Decrease
NKX2-2	1.2148	Decrease
NLK	1.0001	Decrease
NME3	1.9053	Decrease
NOC2L	-1.0883	Increase
NOL8	0.6942	Decrease
NPHP4	0.46499	Decrease
NPY	0.91338	Decrease
NRAS	0.34705	Decrease
NSF	2.5825	Decrease
NUDT14	1.4368	Decrease
NUDT3	1.0947	Decrease
NUP107	0.94979	Decrease
NUP188	0.78533	Decrease
NUP54	0.99691	Decrease
NUPL1	0.96487	Decrease
ORAOV1	-0.79123	Increase
OSBP2	0.20825	Decrease
OSBPL7	0.96196	Decrease
OTUB1	1.2741	Decrease
PAFAH1B1	0.93597	Decrease
PALLD	0.81382	Decrease
PALM2-AKAP2	1.2701	Decrease
PANK3	0.39243	Decrease
PARN	1.4909	Decrease
PARP12	-1.0489	Increase
PARVA	1.9827	Decrease
PBK	1.2888	Decrease
PBX3	-1.3498	Increase
PCDHA2	0.48315	Decrease
PCED1A	1.0395	Decrease
PCGF5	0.85942	Decrease
PCMT1	-1.2769	Increase
PCNT	1.1755	Decrease
PDCD11	-0.99851	Increase
PDE4D	1.1062	Decrease
PDS5A	1.2116	Decrease
PELO	0.87529	Decrease
PEX10	1.1507	Decrease
PEX13	1.7065	Decrease
PGBD4	1.3951	Decrease
PGLS	-2.3068	Increase
PHACTR2	0.76559	Decrease
PHF8	-1.6143	Increase
PIBF1	1.5601	Decrease
PITPNM2	0.99058	Decrease
PKM	0.97439	Decrease
PLA2G4C	0.42569	Decrease
PLCL2	1.276	Decrease
PLD3	-1.5006	Increase
PLK1	1.2327	Decrease
POLD2	1.3455	Decrease
POLH	-0.64276	Increase
POLM	1.1791	Decrease
POLR2G	0.85705	Decrease
POP4	-1.4278	Increase
PPA2	0.65904	Decrease
PPAP2B	0.73861	Decrease
PPAPDC2	0.73519	Decrease
PPP1R15B	1.384	Decrease
PPP2R3A	1.6312	Decrease
PPP2R3C	1.4638	Decrease
PPP6R3	0.79534	Decrease
PRDM10	0.70835	Decrease
PRKAA1	0.92974	Decrease
PRKAB1	1.6705	Decrease
PRKCD	-1.017	Increase
PRKD1	0.875	Decrease
PRPF18	1.2221	Decrease
PRPF38A	0.31695	Decrease
PRSS23	1.4067	Decrease
PSAP	-1.3824	Increase
PSEN1	1.3355	Decrease
PSMB2	1.1897	Decrease
PSMC4	1.9191	Decrease
PSME4	0.83049	Decrease
PTP4A1	2.6074	Decrease
PTPN1	1.1306	Decrease
PTS	1.3316	Decrease
QDPR	0.62851	Decrease
QSOX2	0.9479	Decrease
RAB11FIP3	-1.6839	Increase
RAB14	-0.59583	Increase
RAB19	0.81418	Decrease
RAD23A	0.89095	Decrease
RAD52	0.72593	Decrease
RAI14	1.2967	Decrease
RAP1A	1.0736	Decrease
RBBP6	1.4674	Decrease
RBM19	0.88679	Decrease
RBM43	1.1936	Decrease
RBMS1	0.9105	Decrease
RBP1	1.0669	Decrease
RCC2	0.98031	Decrease
RDX	1.155	Decrease
RELB	-1.455	Increase
REXO2	0.99522	Decrease
RFWD2	0.8621	Decrease
RND3	0.72533	Decrease
RNF115	1.1493	Decrease
RNPS1	1.3998	Decrease
RPF1	1.4827	Decrease
RPL10	1.0426	Decrease
RPL10A	1.2158	Decrease
RPL12	2.052	Decrease
RPL18A	1.2983	Decrease
RPL35	-0.91465	Increase
RPS6KC1	0.99293	Decrease
RPUSD1	-1.6244	Increase
RPUSD2	1.0568	Decrease
RPUSD3	0.83847	Decrease
RRAGB	1.0183	Decrease
RSPH9	0.99825	Decrease
RSPRY1	0.77445	Decrease
RSRC1	0.50227	Decrease
RTN3	1.4947	Decrease
RUFY1	0.66453	Decrease
SAE1	0.94922	Decrease
SAMD4A	1.2922	Decrease
SCO2	-1.7642	Increase
SCRIB	0.33653	Decrease
SDCCAG8	0.70192	Decrease
SEMA4F	1.2983	Decrease
SERPINA6	1.1187	Decrease
SERPINH1	1.3303	Decrease
SERTAD2	1.0889	Decrease
SFR1	0.55777	Decrease
SGPP2	1.1227	Decrease
SGTB	0.91148	Decrease
SH3GL2	2.1253	Decrease
SHQ1	0.70085	Decrease
SIDT2	-1.5989	Increase
SIN3A	0.92848	Decrease
SIPA1L2	1.028	Decrease
SLC10A3	1.0844	Decrease
SLC16A10	1.1569	Decrease
SLC25A10	-1.3512	Increase
SLC25A12	1.5179	Decrease
SLC25A19	2.0432	Decrease
SLC25A39	-0.48829	Increase
SLC25A40	1.1113	Decrease
SLC25A43	0.20626	Decrease
SLC27A5	1.1958	Decrease
SLC29A4	0.45219	Decrease
SLC2A11	1.1633	Decrease
SLC2A2	0.86881	Decrease
SLC35G2	0.90109	Decrease
SLC44A3	0.93304	Decrease
SLC45A4	0.91072	Decrease
SLC6A8	1.6784	Decrease
SLC7A1	1.6373	Decrease
SLC7A2	0.4927	Decrease
SLC7A5	1.0087	Decrease
SLC7A6	1.7005	Decrease
SLC8B1	0.71096	Decrease
SLMAP	1.6645	Decrease
SLX4	-1.3399	Increase
SMARCC1	1.048	Decrease
SMC1A	2.8331	Decrease
SMC3	0.4149	Decrease
SMIM5	0.99776	Decrease
SMTN	1.5858	Decrease
SMURF1	-1.4531	Increase
SMURF2	1.2739	Decrease
SMYD5	1.2049	Decrease
SOCS7	0.26225	Decrease
SON	1.0395	Decrease
SOWAHC	1.3291	Decrease
SP1	1.3022	Decrease
SPATA24	0.13191	Decrease
SQSTM1	-1.6914	Increase
SRD5A3	1.2089	Decrease
SRRM1	1.1466	Decrease
SRRM3	1.0212	Decrease
SSR2	1.0585	Decrease
SSTR1	0.98459	Decrease
STAM	1.4026	Decrease
STARD4	1.566	Decrease
SYDE2	1.8711	Decrease
SYNJ1	1.0896	Decrease
TAF3	0.66582	Decrease
TAF7	0.84945	Decrease
TAF8	0.91843	Decrease
TAGLN	0.38694	Decrease
TAP1	1.105	Decrease
TAPBPL	0.25611	Decrease
TBC1D19	0.29839	Decrease
TBC1D4	0.77573	Decrease
TBK1	1.5607	Decrease
TCEAL4	1.5823	Decrease
TCF19	0.69866	Decrease
TENM2	1.1071	Decrease
TEX10	0.55276	Decrease
TEX2	1.5849	Decrease
TIAM1	1.017	Decrease
TIGD2	0.76883	Decrease
TIMM23	1.3016	Decrease
TLDC1	-1.4157	Increase
TM2D2	1.0332	Decrease
TMEM132D	0.85866	Decrease
TMEM144	0.65704	Decrease
TMEM2	1.6888	Decrease
TMEM251	0.56511	Decrease
TMEM256	1.4527	Decrease
TMEM30B	0.91411	Decrease
TMEM39B	1.3191	Decrease
TMEM68	0.90746	Decrease
TMEM86B	1.3145	Decrease
TMX4	-0.75754	Increase
TNFAIP8L1	-1.3476	Increase
TNFRSF11A	1.0158	Decrease
TNPO3	1.5661	Decrease
TOMM6	0.47169	Decrease
TP53BP2	1.2876	Decrease
TPP1	0.54622	Decrease
TRIM39	1.9988	Decrease
TRIM41	0.86348	Decrease
TRIM45	0.66403	Decrease
TRPM2	1.026	Decrease
TSHZ2	0.86652	Decrease
TSPAN2	0.86282	Decrease
TSTD1	0.87149	Decrease
TTYH3	0.34258	Decrease
TUBE1	1.5298	Decrease
UBE2C	1.0638	Decrease
UBE2D1	1.1993	Decrease
UBE2J1	1.0673	Decrease
UBE4B	1.1383	Decrease
UBR1	1.1283	Decrease
USP12	0.30632	Decrease
USP14	1.3398	Decrease
USP45	1.2423	Decrease
USP6NL	0.7306	Decrease
VAMP4	1.5228	Decrease
VIL1	1.7482	Decrease
VPS37A	1.5635	Decrease
WASF2	0.7579	Decrease
WDFY1	0.88962	Decrease
WDR27	0.39713	Decrease
WDR35	1.9029	Decrease
WDR7	0.75451	Decrease
WDR81	0.51694	Decrease
WDR83	0.83506	Decrease
WIPF1	0.84887	Decrease
XYLT2	-1.0793	Increase
YPEL5	1.4154	Decrease
ZBTB22	1.129	Decrease
ZBTB24	0.89339	Decrease
ZCCHC2	0.50546	Decrease
ZCCHC4	1.1074	Decrease
ZCCHC9	0.98358	Decrease
ZDHHC4	1.4873	Decrease
ZFP30	1.0008	Decrease
ZGLP1	0.98705	Decrease
ZNF101	1.8076	Decrease
ZNF141	0.71702	Decrease
ZNF155	0.71369	Decrease
ZNF214	1.1781	Decrease
ZNF24	0.65659	Decrease
ZNF259	0.52581	Decrease
ZNF329	1.3335	Decrease
ZNF404	0.33025	Decrease
ZNF426	0.39117	Decrease
ZNF432	0.39443	Decrease
ZNF503	1.1861	Decrease
ZNF510	1.2974	Decrease
ZNF524	1.0125	Decrease
ZNF529	1.3575	Decrease
ZNF550	0.77412	Decrease
ZNF608	1.0721	Decrease
ZNF616	0.64281	Decrease
ZNF654	0.83762	Decrease
ZNF672	-1.2563	Increase
ZNF684	0.97435	Decrease
ZNF821	1.0192	Decrease
ZNF846	1.5501	Decrease

## Sheet: Table S4 - Resources
	Primer	Sequence		sgRNA	Target	Sequence			Target	Dilution	Species	Details	Column82		Target	Assay details	Column822		Target	Details
Sequencing Primer	PCR1_F	AATGGACTATCATATGCTTACCGTAACTTGAAAGTATTTCG		sgRNA 1	PAM	GAACTAGCAGGCTAGGGACG		Western Blot Antibodies	β-Tubulin	1 in 2000	Mouse monoclonal	Santa Cruz, sc-365791 (E10)		TaqMan probes	GAPDH	Hs02786624_g1		ON-TARGET plus SMARTpool siRNAs	Non-targeting	D-001810-10
	PCR1_R	TCTACTATTCTTTCCCCTGCACTGTTGTGGGCGATGTGCGCTCTG		sgRNA 2	PAM	GTTCAGAACCATACCACCAG			GAPDH	1 in 10000	Rabbit polyclonal	Abcam, ab37168			TBP	Hs00427620_m1			CALCOCO2	L-010637-0
	R01	*AAGTAGAG#TTCTACTATTCTTTCCCCTGCACTGT		sgRNA 5	INS	CACAATGCCACGCTTCTGCA			INS	1 in 1000	Mouse monoclonal	Santa Cruz, sc-393887 (C-12)			PPIA	Hs01634221_s1			PLCB3	L-008485-00
	R02	*ACACGATC#ATTCTACTATTCTTTCCCCTGCACTGT		sgRNA 6	INS	CATCTGCTCCCTCTACCAGC			C-peptide	1 in 1000	Mouse monoclonal	ExBio, 11-247-C100 (C-PEP-01)			INS	Hs00355773_m1			QSER1	L-014444-00
	R03	*CGCGCGGT#GATTCTACTATTCTTTCCCCTGCACTGT		sgRNA 7	NMS	TGCAGGATCACACTGCGACC			CALCOCO2	1 in 1000	Mouse monoclonal	Santa Cruz, sc-376540 (F6)			CALCOCO2	Hs00977443_m1			INS	L-011058-00
	R04	*CATGATCG#CGATTCTACTATTCTTTCCCCTGCACTGT		sgRNA 8	NMS	ACAATATCCAAGCCATCTGA			PCSK1	1 in 1000	Rabbit polyclonal	Proteintech, 28219-1-AP			QSER1	Hs00227078_m1
	F01	+TAAGTAGAGTCTTGTGGAAAGGACGAAACACCG							PCSK2	1 in 1000	Rabbit polyclonal	Proteintech, 10553-1-AP			PLCB3	Hs01100294_m1		SMARTVECTOR short-hairpin RNAs	Non-targeting	VSC11707
	F02	+ATACACGATCTCTTGTGGAAAGGACGAAACACCG							Anti-mouse IgG HRP	1 in 2500	Rabbit polyclonal	Thermo Fisher, 31460			PINK1	Hs00260868_m1			CALCOCO2	V3SH11240-226316394
	F03	+GATCGCGCGGTTCTTGTGGAAAGGACGAAACACCG							Anti-rabbit IgG HRP	1 in 2500	Goat polyclonal	Thermo Fisher, 31450			PARK2	Hs01038322_m1				V3SH11240-229421198
	F04	+CGATCATGATCGTCTTGTGGAAAGGACGAAACACCG																		V3SH11240-225577390
	F05	+TCGATCGTTACCATCTTGTGGAAAGGACGAAACACCG						Immunofluorescence Antibodies (Pancreas sections)	CALCOCO2	1 in 100	Mouse monoclonal	Santa Cruz, sc-376540 (F6)
	F06	+ATCGATTCCTTGGTTCTTGTGGAAAGGACGAAACACCG							INS	1 in 300	Guinea-pig polyclonal	Dako, A0564
	F07	+GATCGATAACGCATTTCTTGTGGAAAGGACGAAACACCG							Anti-mouse IgG AF555	1 in 300	Donkey polyclonal	Invitrogen, A-31570
	F08	+CGATCGATACAGGTATTCTTGTGGAAAGGACGAAACACCG							Anti-guinea-pig IgG AF647	1 in 300	Goat polyclonal	Abcam, ab150187
	F09	+ACGATCGATAGGTAAGGTCTTGTGGAAAGGACGAAACACCG
SYBR green qPCR primer	GAPDH_F	AGGCAACTAGGATGGTGTGG						Immunofluorescence Antibodies (EndoC-βH1)	CALCOCO2	1 in 100	Rabbit polyclonal	Abcam, ab68588
	GAPDH_Rev	TTGATTTTGGAGGGATCTCG							LC3	1 in 500	Rabbit polyclonal	Novus Biologicals, NB100-2220
	TBP_F	TGTTTGTTTCTTGCGAGTGC							INS	1 in 400	Guinea-pig polyclonal	Progen, 16049
	TBP_Rev	CCCGGGAGGGTTCTTAGTAG							Anti-mouse IgG AF555	1 in 300	Donkey polyclonal	Invitrogen, A-31570
	PPIA_F	AAGGGCTTTCGTGGAAACTT							Anti-rabbit IgG AF488	1 in 300	Donkey polyclonal	Invitrogen, A-21206
	PPIA_Rev	CCCCTCCATTCTCATCAAGA							Anti-guinea-pig IgG AF647	1 in 300	Donkey polyclonal	JacksonImmuno, 2340476
	LKO1.5R	GTTGATAACGGACTAGCCT
	EV	tttttgtacgtctctgttttagagc						FACS antibodies	INS	1 in 10	Rabbit monoclonal	Cell Signaling, #3014 (C27C9)
	PAM	GACGAAACACCGGTTCAGAAC							INS	1 in 10	Rat monoclonal	DSHB, GN-ID4
	INS_1	CAATGCCACGCTTCTGCAG							INS	1 in 10	Rat monoclonal	R&D, MAB1417 (# 182410)
	INS_2	CATCTGCTCCCTCTACCAGC							IgG	1 in 10	Rabbit monoclonal	Cell Signaling, #3900 (DA1E)
	NMS_1	AAACACCGTGCAGGATCACA							IgG	1 in 10	Rat	Invitrogen, 02-9602
	NMS_2	ACACCGACAATATCCAAGCCA							Anti-rat IgG-AF488	1 in 500	Chicken polyclonal	Invitrogen, A-21470
									Anti-rabbit IgG-AF488	1 in 200	Goat polyclonal	Invitrogen, A-11034
Key experimental resources such as primer and antibodies are listed.
The following primer sequences were abbreviated: CAAGCAGAAGACGGCATACGAGAT (*), GTGACTGGAGTTCAGACGTGTGCTCTTCCGA TCT (#) and AATGATACGGCGACCACCGAGATCTACACTCTTTCCCTACACGACGCTCTT CCGATCT (+).

## Sheet: Table S5 - RNASeq
GeneID	GeneName	baseMean	log2FoldChange	lfcSE	stat	pvalue	padj
ENSG00000136436	CALCOCO2	1965.48	-1.25914	0.191769	-6.56593	5.17095e-11	1.86842e-06		RNA-Seq in siCALCOCO2 treated EndoC-βH1
ENSG00000158470	B4GALT5	2400.68	-0.57168	0.15434	-3.70402	0.000212206	0.999962		A complete list of all genes and their expression level in siCALCOCO2 treated EndoC-βH1 compared to controls.
ENSG00000187210	GCNT1	2582.45	-0.533485	0.145707	-3.66134	0.000250895	0.999962
ENSG00000182890	GLUD2	17.2154	-4.07166	1.25555	-3.24292	0.00118312	0.999962
ENSG00000121068	TBX2	161.908	-0.737832	0.24044	-3.06868	0.00215008	0.999962
ENSG00000186204	CYP4F12	11.0993	-3.23836	1.05855	-3.05924	0.00221898	0.999962
ENSG00000277399	GPR179	432.917	-0.718614	0.237265	-3.02874	0.00245574	0.999962
ENSG00000183780	SLC35F3	199.743	0.704333	0.233503	3.01638	0.00255813	0.999962
ENSG00000279086	ENSG00000279086	4.98803	-4.86717	1.61869	-3.00686	0.00263961	0.999962
ENSG00000125148	MT2A	398.681	0.72345	0.241562	2.99488	0.0027455	0.999962
ENSG00000067955	CBFB	3175.1	-0.460849	0.154206	-2.98854	0.00280315	0.999962
ENSG00000276404	MIR6835	7.17335	-3.85596	1.30625	-2.95193	0.0031579	0.999962
ENSG00000134198	TSPAN2	2133.26	0.546189	0.185356	2.9467	0.00321187	0.999962
ENSG00000082146	STRADB	392.48	-0.583493	0.201627	-2.89391	0.00380471	0.999962
ENSG00000214063	TSPAN4	556.41	-0.588733	0.203703	-2.89015	0.00385059	0.999962
ENSG00000205755	CRLF2	5.1187	4.66465	1.63313	2.85627	0.00428646	0.999962
ENSG00000111846	GCNT2	217.774	-0.682458	0.24025	-2.84061	0.00450268	0.999962
ENSG00000287033	ENSG00000287033	4.67366	-4.76725	1.69355	-2.81495	0.00487853	0.999962
ENSG00000251039	IGKV2D-40	3.30998	-5.30638	1.89162	-2.80521	0.00502842	0.999962
ENSG00000069535	MAOB	159.597	0.80365	0.28924	2.77849	0.00546129	0.999962
ENSG00000162704	ARPC5	3665.56	-0.408112	0.146949	-2.77723	0.00548239	0.999962
ENSG00000176597	B3GNT5	367.425	-0.635331	0.228872	-2.77592	0.00550452	0.999962
ENSG00000239503	MARK2P8	7.00841	-3.02569	1.09624	-2.76006	0.00577901	0.999962
ENSG00000124785	NRN1	27.9618	-2.55027	0.935974	-2.72472	0.00643561	0.999962
ENSG00000140332	TLE3	355.108	0.73974	0.27638	2.67653	0.00743884	0.999962
ENSG00000215833	QRSL1P1	4.08993	-4.56117	1.71079	-2.66611	0.00767336	0.999962
ENSG00000139200	PIANP	288.098	-0.52156	0.195704	-2.66505	0.00769772	0.999962
ENSG00000230317	LINC01284	5.28258	-4.04025	1.52199	-2.65459	0.00794042	0.999962
ENSG00000227004	ENSG00000227004	3.44983	5.13374	1.93413	2.65428	0.00794768	0.999962
ENSG00000280707	HPAT5	4.08899	-4.59384	1.73469	-2.64822	0.00809179	0.999962
ENSG00000256967	ENSG00000256967	62.2834	-0.934802	0.355472	-2.62975	0.0085448	0.999962
ENSG00000243944	ENSG00000243944	3.38871	-5.31659	2.02404	-2.62672	0.00862116	0.999962
ENSG00000231053	TRAPPC2LP1	2.99558	-5.16077	1.96717	-2.62345	0.00870429	0.999962
ENSG00000207525	Y_RNA	6.92167	-3.38936	1.29368	-2.61993	0.00879482	0.999962
ENSG00000202142	SNORD114-18	2.9908	-5.1554	1.97442	-2.6111	0.00902515	0.999962
ENSG00000271584	LINC02550	8.58488	2.55477	0.982118	2.60129	0.00928747	0.999962
ENSG00000249244	ENSG00000249244	3.71121	-5.43239	2.09163	-2.5972	0.00939871	0.999962
ENSG00000267890	ENSG00000267890	6.2286	-3.16098	1.21799	-2.59524	0.00945262	0.999962
ENSG00000236665	ENSG00000236665	13.1495	-2.03293	0.788466	-2.57834	0.00992772	0.999962
ENSG00000279930	ENSG00000279930	51.5015	1.16475	0.45774	2.54456	0.0109416	0.999962
ENSG00000275485	ENSG00000275485	10.9294	2.13752	0.847902	2.52095	0.0117038	0.999962
ENSG00000259015	ENSG00000259015	8.90956	-2.53944	1.012	-2.50932	0.0120964	0.999962
ENSG00000260601	ENSG00000260601	2.9221	4.89788	1.95538	2.50482	0.0122514	0.999962
ENSG00000253744	ENSG00000253744	2.6668	-4.98233	1.99167	-2.50158	0.0123639	0.999962
ENSG00000187166	H1-7	2.82717	4.84827	1.93915	2.50021	0.0124121	0.999962
ENSG00000151623	NR3C2	8.28291	-2.70758	1.08497	-2.49554	0.0125765	0.999962
ENSG00000074276	CDHR2	2347.01	-0.412545	0.165842	-2.48757	0.0128618	0.999962
ENSG00000090776	EFNB1	2769.62	-0.352002	0.14179	-2.48255	0.0130446	0.999962
ENSG00000145725	PPIP5K2	1443.51	-0.421879	0.169946	-2.48243	0.013049	0.999962
ENSG00000275630	ENSG00000275630	2.80634	4.83844	1.95439	2.47568	0.0132982	0.999962
ENSG00000279523	ENSG00000279523	2.77429	-5.02836	2.03215	-2.4744	0.0133461	0.999962
ENSG00000234287	ENSG00000234287	19.8355	-2.17325	0.878885	-2.47273	0.0134084	0.999962
ENSG00000254094	ENSG00000254094	5.80384	-3.14188	1.27121	-2.47156	0.0134525	0.999962
ENSG00000180638	SLC47A2	7.16659	-3.37316	1.36646	-2.46854	0.0135666	0.999962
ENSG00000254862	LGR4-AS1	2.89185	4.87169	1.97672	2.46453	0.0137191	0.999962
ENSG00000246695	RASSF8-AS1	268.249	-0.518883	0.210672	-2.46299	0.0137785	0.999962
ENSG00000244471	ENSG00000244471	2.90294	4.87677	1.9803	2.46265	0.0137915	0.999962
ENSG00000261613	ENSG00000261613	4.67322	-3.91473	1.6017	-2.4441	0.0145214	0.999962
ENSG00000204791	SMPD5	5.39588	3.25469	1.33798	2.43254	0.0149932	0.999962
ENSG00000123612	ACVR1C	11566.7	-0.610371	0.251226	-2.42956	0.015117	0.999962
ENSG00000047644	WWC3	1887.39	-0.381256	0.157269	-2.42422	0.0153413	0.999962
ENSG00000184985	SORCS2	47.2115	1.10603	0.457425	2.41794	0.0156088	0.999962
ENSG00000256443	ENSG00000256443	69.3157	-0.969514	0.401008	-2.41769	0.0156193	0.999962
ENSG00000287851	ENSG00000287851	7.69229	-2.68058	1.10986	-2.41523	0.0157251	0.999962
ENSG00000148229	POLE3	1087.18	0.36712	0.152065	2.41422	0.0157688	0.999962
ENSG00000252081	RNU6-277P	15.858	-1.97833	0.822149	-2.40629	0.0161156	0.999962
ENSG00000177469	CAVIN1	7.34673	-2.53765	1.05735	-2.40001	0.0163945	0.999962
ENSG00000273033	LINC02035	117.547	0.739007	0.310793	2.37781	0.0174156	0.999962
ENSG00000230593	PPIAP40	9.3071	-3.85077	1.61969	-2.37748	0.0174315	0.999962
ENSG00000184343	SRPK3	82.0704	-0.841036	0.353934	-2.37625	0.0174896	0.999962
ENSG00000212615	SNORD58	3.50826	-4.33974	1.82746	-2.37474	0.0175613	0.999962
ENSG00000170374	SP7	2.71817	-5.00235	2.11142	-2.36919	0.0178272	0.999962
ENSG00000166104	ENSG00000166104	362.435	-0.445957	0.188885	-2.36099	0.0182261	0.999962
ENSG00000259804	ENSG00000259804	17.7365	-1.50509	0.640928	-2.34829	0.0188596	0.999962
ENSG00000286634	ENSG00000286634	9.1913	2.2183	0.94613	2.34461	0.0190471	0.999962
ENSG00000227051	C14orf132	7810.79	-0.391499	0.167045	-2.34367	0.0190948	0.999962
ENSG00000262296	ENSG00000262296	6.56001	3.08837	1.31975	2.34012	0.0192777	0.999962
ENSG00000137693	YAP1	8.38388	2.27306	0.97394	2.33388	0.0196018	0.999962
ENSG00000117862	TXNDC12	266.804	-0.593534	0.254322	-2.33379	0.0196066	0.999962
ENSG00000187193	MT1X	439.808	0.608691	0.261853	2.32455	0.0200961	0.999962
ENSG00000242220	TCP10L	2.61397	-4.91822	2.1214	-2.31838	0.0204285	0.999962
ENSG00000226578	ENSG00000226578	2.51273	-4.91698	2.12401	-2.31495	0.0206155	0.999962
ENSG00000272163	ENSG00000272163	92.7652	0.731358	0.316672	2.30951	0.0209153	0.999962
ENSG00000279094	LINC01670	59.857	-0.849845	0.368857	-2.304	0.0212227	0.999962
ENSG00000135472	FAIM2	85.97	-0.757375	0.329044	-2.30175	0.0213495	0.999962
ENSG00000153885	KCTD15	175.165	-0.58703	0.255041	-2.30171	0.0213517	0.999962
ENSG00000162951	LRRTM1	29.9972	-1.25734	0.546905	-2.29901	0.0215042	0.999962
ENSG00000187942	LDLRAD2	2.41815	-4.84043	2.10944	-2.29465	0.021753	0.999962
ENSG00000104888	SLC17A7	2.58808	4.71068	2.05371	2.29374	0.0218055	0.999962
ENSG00000259782	ENSG00000259782	4.7841	-3.30242	1.44274	-2.28899	0.0220799	0.999962
ENSG00000196872	CRACDL	730.95	-0.369095	0.161255	-2.2889	0.0220853	0.999962
ENSG00000143153	ATP1B1	2292.83	-0.368417	0.161537	-2.2807	0.0225659	0.999962
ENSG00000169504	CLIC4	1280.74	0.475787	0.208636	2.28047	0.0225799	0.999962
ENSG00000176896	TCEANC	159.183	0.54971	0.241566	2.27561	0.0228695	0.999962
ENSG00000271646	IRF2-DT	95.8679	0.730486	0.321017	2.27554	0.0228736	0.999962
ENSG00000100678	SLC8A3	16.8373	1.6063	0.705952	2.27536	0.0228842	0.999962
ENSG00000255028	ENSG00000255028	3.52546	4.1427	1.83219	2.26106	0.0237556	0.999962
ENSG00000197959	DNM3	66.5838	-0.7764	0.343902	-2.25762	0.0239691	0.999962
ENSG00000217801	ENSG00000217801	53.5856	1.08519	0.48099	2.25616	0.0240606	0.999962
ENSG00000064042	LIMCH1	464.723	-0.454802	0.20208	-2.2506	0.0244107	0.999962
ENSG00000267298	ENSG00000267298	3.12808	-4.15914	1.85608	-2.24081	0.0250382	0.999962
ENSG00000181097	LINC02878	6.72269	-2.65771	1.18624	-2.24045	0.0250615	0.999962
ENSG00000261713	SSTR5-AS1	112.663	0.739534	0.330765	2.23583	0.0253631	0.999962
ENSG00000277501	ENSG00000277501	3.15783	-4.20675	1.88251	-2.23465	0.0254406	0.999962
ENSG00000254909	ENSG00000254909	33.9781	-1.06011	0.475619	-2.2289	0.0258207	0.999962
ENSG00000135373	EHF	16.02	1.58282	0.711052	2.22603	0.0260121	0.999962
ENSG00000260545	ENSG00000260545	6.04467	2.64965	1.19138	2.22402	0.0261472	0.999962
ENSG00000285035	ENSG00000285035	5.21677	3.43832	1.55109	2.21671	0.0266427	0.999962
ENSG00000225792	ENSG00000225792	30.8138	-1.1948	0.539005	-2.21667	0.0266456	0.999962
ENSG00000274996	ENSG00000274996	3.05606	-4.12925	1.86318	-2.21624	0.0266752	0.999962
ENSG00000253626	EIF5AL1	14.0476	-1.86695	0.844616	-2.21042	0.0270761	0.999962
ENSG00000286299	ENSG00000286299	4.86349	3.44755	1.56248	2.20646	0.0273519	0.999962
ENSG00000230918	DPP4-DT	3.51398	4.11834	1.86913	2.20334	0.0275707	0.999962
ENSG00000261040	WFDC21P	7.0788	-2.24117	1.02039	-2.19638	0.0280649	0.999962
ENSG00000150394	CDH8	227.416	-0.687554	0.313597	-2.19248	0.0283452	0.999962
ENSG00000257271	KIRREL3-AS1	2.36413	4.58337	2.09563	2.18711	0.0287344	0.999962
ENSG00000182379	NXPH4	105.44	-0.721864	0.330278	-2.18563	0.0288427	0.999962
ENSG00000185340	GAS2L1	89.2363	0.721787	0.330575	2.18343	0.0290039	0.999962
ENSG00000184068	SREBF2-AS1	93.3265	-0.921522	0.422905	-2.17903	0.0293295	0.999962
ENSG00000224277	ENSG00000224277	2.11097	-4.64759	2.13294	-2.17896	0.0293348	0.999962
ENSG00000232300	FAM215B	6.75988	-2.38836	1.09765	-2.17589	0.0295635	0.999962
ENSG00000265912	ENSG00000265912	2.19114	-4.71547	2.16879	-2.17424	0.029687	0.999962
ENSG00000224844	ENSG00000224844	2.50554	-4.90473	2.26184	-2.16848	0.0301225	0.999962
ENSG00000258581	ENSG00000258581	6.91539	-2.43793	1.12497	-2.16712	0.030226	0.999962
ENSG00000187653	TMSB4XP8	52.809	-1.49036	0.689913	-2.16022	0.0307556	0.999962
ENSG00000265743	ENSG00000265743	2.51513	-4.91507	2.27573	-2.15978	0.0307899	0.999962
ENSG00000227014	FKBP14-AS1	13.1901	1.57636	0.730134	2.159	0.0308504	0.999962
ENSG00000271440	ENSG00000271440	3.21423	3.98168	1.84649	2.15634	0.0310569	0.999962
ENSG00000253042	SNORA70	2.14552	-4.64576	2.15454	-2.15626	0.0310632	0.999962
ENSG00000133454	MYO18B	2.10138	-4.63184	2.14832	-2.15603	0.0310816	0.999962
ENSG00000212327	RNU6-882P	2.83291	-4.01865	1.86824	-2.15104	0.0314734	0.999962
ENSG00000159871	LYPD5	59.1807	0.894067	0.415866	2.14989	0.0315639	0.999962
ENSG00000154654	NCAM2	2.25021	4.5177	2.10486	2.14631	0.0318479	0.999962
ENSG00000202523	Y_RNA	2.08696	-4.60806	2.14928	-2.14401	0.0320323	0.999962
ENSG00000132561	MATN2	581.598	-0.40546	0.189128	-2.14383	0.0320461	0.999962
ENSG00000160803	UBQLN4	1136.2	-0.32697	0.153112	-2.13549	0.0327209	0.999962
ENSG00000253730	ENSG00000253730	4.29607	3.35053	1.57171	2.13177	0.0330255	0.999962
ENSG00000214145	LINC00887	2.17612	4.46506	2.09568	2.13061	0.0331214	0.999962
ENSG00000102096	PIM2	1385.81	-0.321068	0.150782	-2.12936	0.0332247	0.999962
ENSG00000111254	AKAP3	18.5671	-1.32479	0.62225	-2.12902	0.0332523	0.999962
ENSG00000165804	ZNF219	270.293	-0.449867	0.211355	-2.12849	0.0332966	0.999962
ENSG00000151414	NEK7	991.607	-0.375261	0.176391	-2.12744	0.0333838	0.999962
ENSG00000169562	GJB1	13.5542	-6.34479	2.9846	-2.12584	0.0335165	0.999962
ENSG00000285856	ENSG00000285856	6.78717	2.24724	1.05881	2.12242	0.0338022	0.999962
ENSG00000274001	ENSG00000274001	9.90672	-1.88963	0.894309	-2.11295	0.0346046	0.999962
ENSG00000225272	ENSG00000225272	2.50407	-4.86806	2.31237	-2.10523	0.0352715	0.999962
ENSG00000258698	ENSG00000258698	2.2613	4.52398	2.14962	2.10455	0.0353304	0.999962
ENSG00000215796	ENSG00000215796	2.2413	4.5041	2.14217	2.10259	0.0355018	0.999962
ENSG00000171560	FGA	17.8896	-4.62601	2.20407	-2.09885	0.03583	0.999962
ENSG00000275945	EIF3FP1	11.3027	-1.84216	0.878464	-2.09702	0.0359916	0.999962
ENSG00000257907	EEF1A1P17	3.14969	-5.21512	2.48744	-2.09658	0.0360307	0.999962
ENSG00000279378	ENSG00000279378	2.99162	3.87557	1.85254	2.09203	0.0364362	0.999962
ENSG00000104951	IL4I1	10.3375	-2.185	1.0454	-2.0901	0.0366088	0.999962
ENSG00000273175	ENSG00000273175	4.52712	-3.13824	1.5029	-2.08812	0.0367871	0.999962
ENSG00000123384	LRP1	1654.93	-0.365698	0.175564	-2.08299	0.0372524	0.999962
ENSG00000237738	RNF216-IT1	6.0291	-3.11922	1.49821	-2.08196	0.0373464	0.999962
ENSG00000248873	SERBP1P6	2.2209	-4.70858	2.26188	-2.08171	0.0373692	0.999962
ENSG00000232479	KRT8P52	5.20969	-2.88566	1.38754	-2.07969	0.0375541	0.999962
ENSG00000135903	PAX3	17.3803	1.64758	0.792235	2.07966	0.0375568	0.999962
ENSG00000278626	ENSG00000278626	2.89222	3.85176	1.85324	2.0784	0.0376729	0.999962
ENSG00000280096	ENSG00000280096	2.03322	-4.57828	2.21193	-2.06981	0.0384702	0.999962
ENSG00000225235	INTS6L-AS1	2.41818	-4.83889	2.33831	-2.0694	0.038509	0.999962
ENSG00000185105	MYADML2	31.8369	-1.04142	0.503264	-2.06933	0.0385149	0.999962
ENSG00000259408	ENSG00000259408	5.38927	2.46326	1.19358	2.06376	0.0390403	0.999962
ENSG00000232692	ENSG00000232692	2.22753	4.49664	2.18055	2.06216	0.0391922	0.999962
ENSG00000125844	RRBP1	9603.89	-0.324122	0.157213	-2.06167	0.0392393	0.999962
ENSG00000129965	INS-IGF2	2.66301	4.75145	2.30524	2.06116	0.0392882	0.999962
ENSG00000102032	RENBP	4.77352	2.87499	1.39519	2.06065	0.0393362	0.999962
ENSG00000238140	ENSG00000238140	3.75228	3.27311	1.58879	2.06012	0.0393868	0.999962
ENSG00000235052	ENSG00000235052	3.094	3.95132	1.91872	2.05935	0.0394603	0.999962
ENSG00000270863	DDX55P1	2.25238	4.51097	2.19181	2.0581	0.0395808	0.999962
ENSG00000171310	CHST11	48.5817	-0.828691	0.402723	-2.05772	0.0396167	0.999962
ENSG00000119912	IDE	622.407	-0.409492	0.199159	-2.05611	0.0397717	0.999962
ENSG00000258555	SPECC1L-ADORA2A	2.90643	3.82789	1.86175	2.05607	0.0397761	0.999962
ENSG00000142484	TM4SF5	77.07	-0.736199	0.358345	-2.05444	0.039933	0.999962
ENSG00000230828	ENSG00000230828	3.55963	-4.35738	2.122	-2.05342	0.0400314	0.999962
ENSG00000236154	ENSG00000236154	2.63655	-3.91533	1.9071	-2.05303	0.0400701	0.999962
ENSG00000235505	CASP4LP	2.08035	4.40602	2.14942	2.04986	0.0403778	0.999962
ENSG00000284879	ENSG00000284879	16.0168	1.40478	0.686274	2.04696	0.040662	0.999962
ENSG00000197019	SERTAD1	199.285	0.52913	0.258645	2.04578	0.040778	0.999962
ENSG00000253058	RNA5SP437	2.30106	-4.77177	2.33766	-2.04126	0.0412251	0.999962
ENSG00000170632	ARMC10	710.936	-0.382785	0.187686	-2.03949	0.0414007	0.999962
ENSG00000140479	PCSK6	75.3049	0.74024	0.363549	2.03615	0.0417355	0.999962
ENSG00000224003	YES1P1	5.50361	-2.54721	1.251	-2.03613	0.0417374	0.999962
ENSG00000196843	ARID5A	199.69	-0.499805	0.245641	-2.03469	0.0418819	0.999962
ENSG00000234913	ENSG00000234913	2.05061	4.37745	2.15159	2.03452	0.0418995	0.999962
ENSG00000256694	ENSG00000256694	34.0983	-0.950052	0.467629	-2.03164	0.0421904	0.999962
ENSG00000236646	LAMTOR5P1	2.2617	-4.76127	2.34371	-2.03151	0.0422033	0.999962
ENSG00000279306	ENSG00000279306	13.0981	-1.84131	0.909525	-2.02447	0.0429213	0.999962
ENSG00000169856	ONECUT1	2.81704	-4.01127	1.982	-2.02385	0.0429854	0.999962
ENSG00000221241	SNORD88A	4.07211	3.26084	1.61156	2.0234	0.0430316	0.999962
ENSG00000287908	ENSG00000287908	4.86577	2.90234	1.44126	2.01375	0.0440357	0.999962
ENSG00000234215	CT66	13.6181	1.63005	0.810176	2.01197	0.044223	0.999962
ENSG00000232626	ENSG00000232626	3.47872	4.07082	2.02345	2.01182	0.0442385	0.999962
ENSG00000200142	Y_RNA	1.98677	4.3359	2.15561	2.01145	0.0442781	0.999962
ENSG00000143847	PPFIA4	438.716	-0.411251	0.204596	-2.01006	0.0444244	0.999962
ENSG00000241923	RPL14P3	10.3259	-1.79883	0.895933	-2.00778	0.044667	0.999962
ENSG00000214719	ENSG00000214719	44.5965	0.83492	0.416244	2.00584	0.0448729	0.999962
ENSG00000228135	LINC01494	2.19354	-4.71407	2.35614	-2.00076	0.0454182	0.999962
ENSG00000113721	PDGFRB	8.65504	-1.9451	0.972234	-2.00065	0.0454299	0.999962
ENSG00000237646	HLCS-IT1	2.8065	3.74271	1.87519	1.99591	0.0459432	0.999962
ENSG00000277051	Metazoa_SRP	3.89946	-2.96875	1.48799	-1.99515	0.0460268	0.999962
ENSG00000177340	FLJ13224	10.7427	-1.6379	0.821191	-1.99454	0.0460935	0.999962
ENSG00000163016	ALMS1P1	36.9618	-1.03455	0.51876	-1.99428	0.0461214	0.999962
ENSG00000261744	ZFPM1-AS1	54.3366	-1.06871	0.53617	-1.99323	0.0462361	0.999962
ENSG00000218757	ENSG00000218757	1.91129	-4.4906	2.25455	-1.9918	0.0463935	0.999962
ENSG00000275468	ENSG00000275468	14.5403	-1.53082	0.768712	-1.99141	0.046436	0.999962
ENSG00000160172	FAM86C2P	69.4119	0.757944	0.380724	1.9908	0.0465032	0.999962
ENSG00000286912	ENSG00000286912	19.5102	-1.34625	0.676379	-1.99037	0.0465497	0.999962
ENSG00000201772	SNORA5C	13.3	1.51859	0.763752	1.98833	0.0467752	0.999962
ENSG00000146242	TPBG	2.25689	-4.7543	2.39158	-1.98793	0.046819	0.999962
ENSG00000139537	CCDC65	55.4481	0.718954	0.361942	1.98638	0.0469912	0.999962
ENSG00000248125	ENSG00000248125	3.256	-3.29484	1.65885	-1.98623	0.0470083	0.999962
ENSG00000233569	ENSG00000233569	3.65735	3.22772	1.62674	1.98416	0.047238	0.999962
ENSG00000164309	CMYA5	16.3039	-1.37447	0.692845	-1.98381	0.047277	0.999962
ENSG00000213950	RPS10P2	2.53314	-3.84624	1.94012	-1.98247	0.0474266	0.999962
ENSG00000170624	SGCD	1502.05	-0.323014	0.163198	-1.97928	0.0477849	0.999962
ENSG00000286216	ENSG00000286216	5.66508	-3.04627	1.53957	-1.97864	0.0478561	0.999962
ENSG00000107566	ERLIN1	1318.83	0.377631	0.190977	1.97736	0.0480004	0.999962
ENSG00000239344	ENSG00000239344	2.59389	-3.89036	1.96892	-1.97589	0.0481672	0.999962
ENSG00000252178	RNU7-69P	2.20887	-4.69322	2.37616	-1.97513	0.0482535	0.999962
ENSG00000271547	ENSG00000271547	9.00595	-1.98354	1.00512	-1.97344	0.0484458	0.999962
ENSG00000287600	ENSG00000287600	9.71227	-1.91988	0.973001	-1.97316	0.0484777	0.999962
ENSG00000116703	PDC	4.30461	-3.64594	1.84804	-1.97286	0.0485112	0.999962
ENSG00000251229	ENSG00000251229	11.2951	1.69096	0.857164	1.97274	0.0485248	0.999962
ENSG00000008516	MMP25	14.3804	-1.70475	0.864532	-1.97188	0.0486233	0.999962
ENSG00000255154	HTD2	12.919	-1.60117	0.812807	-1.96993	0.0488465	0.999962
ENSG00000085552	IGSF9	3450.02	-0.277313	0.14093	-1.96774	0.0490978	0.999962
ENSG00000213304	ENSG00000213304	14.7915	-1.37739	0.700467	-1.96638	0.0492542	0.999962
ENSG00000179954	SSC5D	457.1	-0.356376	0.181501	-1.9635	0.0495885	0.999962
ENSG00000260173	ENSG00000260173	2.33137	4.57125	2.33138	1.96075	0.0499085	0.999962
ENSG00000125888	BANF2	2.33137	4.57125	2.33138	1.96075	0.0499085	0.999962
ENSG00000269038	SF1-DT	29.6926	-0.950832	0.485504	-1.95844	0.0501781	0.999962
ENSG00000157890	MEGF11	112.587	-0.637202	0.325379	-1.95834	0.0501906	0.999962
ENSG00000260022	ENSG00000260022	11.317	1.59137	0.813327	1.95662	0.0503917	0.999962
ENSG00000124762	CDKN1A	201.681	0.515378	0.263461	1.95618	0.0504436	0.999962
ENSG00000236833	ENSG00000236833	2.38463	4.60695	2.35521	1.95606	0.0504575	0.999962
ENSG00000131747	TOP2A	10970.1	-0.417376	0.213432	-1.95555	0.0505186	0.999962
ENSG00000117500	TMED5	1243.97	-0.2883	0.147476	-1.95489	0.0505955	0.999962
ENSG00000234129	ENSG00000234129	48.507	0.888064	0.454368	1.9545	0.0506419	0.999962
ENSG00000178184	PARD6G	292.106	-0.386238	0.198417	-1.94659	0.0515833	0.999962
ENSG00000218676	BRD7P4	3.31846	-3.29031	1.69037	-1.94651	0.0515937	0.999962
ENSG00000254708	MMADHCP2	2.20649	-4.69042	2.41102	-1.94541	0.0517259	0.999962
ENSG00000189043	NDUFA4	515.608	0.348394	0.179098	1.94527	0.0517424	0.999962
ENSG00000207973	MIR589	5.40742	2.53809	1.30549	1.94416	0.0518757	0.999962
ENSG00000264057	ENSG00000264057	2.69074	3.67389	1.88997	1.94388	0.0519095	0.999962
ENSG00000124216	SNAI1	16.5146	1.29703	0.667985	1.94171	0.0521722	0.999962
ENSG00000231167	YBX1P2	12.6239	-1.83594	0.94565	-1.94146	0.0522028	0.999962
ENSG00000230684	ENSG00000230684	4.25733	3.46041	1.78266	1.94115	0.0522399	0.999962
ENSG00000116852	KIF21B	235.832	-0.532795	0.274512	-1.94088	0.0522726	0.999962
ENSG00000251467	ENSG00000251467	2.45035	-3.78391	1.95049	-1.93998	0.0523821	0.999962
ENSG00000167612	ANKRD33	100.86	0.646243	0.333347	1.93865	0.052544	0.999962
ENSG00000083454	P2RX5	32.3865	0.965647	0.498422	1.93741	0.0526955	0.999962
ENSG00000279103	ENSG00000279103	21.206	1.25839	0.649671	1.93697	0.0527494	0.999962
ENSG00000235481	UBE2R2-AS1	8.02306	-1.8652	0.963048	-1.93677	0.0527736	0.999962
ENSG00000234469	CLDN34	2.71291	3.68529	1.90472	1.93482	0.0530121	0.999962
ENSG00000264769	ENSG00000264769	50.8659	-0.771682	0.398939	-1.93434	0.0530716	0.999962
ENSG00000273454	ENSG00000273454	4.7077	-3.16475	1.63627	-1.93412	0.0530984	0.999962
ENSG00000287244	ENSG00000287244	4.95074	3.01044	1.55691	1.93359	0.0531634	0.999962
ENSG00000245711	NADK2-AS1	11.6142	-1.65661	0.856841	-1.93339	0.0531881	0.999962
ENSG00000256540	ENSG00000256540	81.4873	-0.712905	0.368794	-1.93307	0.0532276	0.999962
ENSG00000256746	MADD-AS1	8.86532	-2.3477	1.21547	-1.93151	0.05342	0.999962
ENSG00000166603	MC4R	1.91318	4.28615	2.22215	1.92883	0.0537522	0.999962
ENSG00000213529	RPL32P22	5.14514	-2.48687	1.28932	-1.92882	0.0537526	0.999962
ENSG00000282872	C1orf232	101.611	-0.54161	0.280893	-1.92817	0.0538337	0.999962
ENSG00000213700	RPL17P50	5.97932	-2.26395	1.17426	-1.92798	0.0538577	0.999962
ENSG00000269210	ENSG00000269210	59.1268	0.7488	0.388424	1.92779	0.0538816	0.999962
ENSG00000158014	SLC30A2	1.95618	4.31516	2.24032	1.92614	0.0540875	0.999962
ENSG00000092054	MYH7	1.90292	4.26912	2.21903	1.92387	0.0543714	0.999962
ENSG00000228000	RPL7AP65	9.43251	1.94451	1.01087	1.9236	0.0544051	0.999962
ENSG00000144959	NCEH1	266.119	0.425462	0.221298	1.92257	0.0545338	0.999962
ENSG00000237412	PRSS56	17.2998	-1.53476	0.798523	-1.922	0.0546062	0.999962
ENSG00000230870	FBXW11P1	8.42868	2.13411	1.11072	1.92138	0.0546838	0.999962
ENSG00000285018	ENSG00000285018	3.25122	-3.28999	1.71304	-1.92055	0.0547879	0.999962
ENSG00000176907	TCIM	23.6988	1.26602	0.660199	1.91764	0.0551571	0.999962
ENSG00000157368	IL34	11.0957	1.65142	0.862244	1.91526	0.0554595	0.999962
ENSG00000241472	PTPRG-AS1	265.089	0.428747	0.223925	1.91469	0.0555317	0.999962
ENSG00000287080	H3C3	4.49326	2.76622	1.44475	1.91467	0.0555345	0.999962
ENSG00000107736	CDH23	1259.49	-0.406978	0.212625	-1.91406	0.0556122	0.999962
ENSG00000199804	RNA5SP383	7.83686	-1.8875	0.986179	-1.91395	0.055626	0.999962
ENSG00000227827	PKD1P2	379.28	-0.427334	0.223366	-1.91316	0.0557277	0.999962
ENSG00000179131	ENSG00000179131	4.24603	-3.09792	1.62099	-1.91113	0.0559878	0.999962
ENSG00000285269	ENSG00000285269	1.73082	-4.35235	2.2774	-1.91111	0.055991	0.999962
ENSG00000228234	GLRXP1	1.73082	-4.35235	2.2774	-1.91111	0.055991	0.999962
ENSG00000187583	PLEKHN1	15.8285	-1.54993	0.811091	-1.91092	0.056015	0.999962
ENSG00000145626	UGT3A1	28.6264	-1.19429	0.625251	-1.9101	0.0561209	0.999962
ENSG00000003436	TFPI	39.6108	1.17119	0.61338	1.9094	0.0562107	0.999962
ENSG00000135678	CPM	64.5612	0.735597	0.385347	1.90892	0.0562719	0.999962
ENSG00000236333	TRHDE-AS1	4.46156	2.96017	1.55097	1.9086	0.0563144	0.999962
ENSG00000226851	ENSG00000226851	6.68428	2.16016	1.13285	1.90683	0.0565427	0.999962
ENSG00000109851	DBX1	39.6914	0.881584	0.462406	1.90652	0.0565832	0.999962
ENSG00000130643	CALY	781.476	-0.319735	0.167745	-1.90608	0.0566401	0.999962
ENSG00000265828	MIR3939	7.73155	-1.81601	0.952814	-1.90595	0.0566573	0.999962
ENSG00000170667	RASA4B	1907.06	-0.278882	0.14639	-1.90506	0.0567724	0.999962
ENSG00000231439	WASIR2	2.72683	3.73063	1.96071	1.90269	0.0570807	0.999962
ENSG00000188321	ZNF559	583.561	0.315953	0.166253	1.90043	0.0573762	0.999962
ENSG00000270816	LINC00221	10.3002	1.9887	1.04753	1.89847	0.0576344	0.999962
ENSG00000183621	ZNF438	42.6952	0.809732	0.427311	1.89495	0.0580994	0.999962
ENSG00000263740	RN7SL4P	30.7895	-1.65747	0.876353	-1.89132	0.0585811	0.999962
ENSG00000241484	ARHGAP8	8.74676	-1.85516	0.981015	-1.89106	0.0586165	0.999962
ENSG00000169885	CALML6	14.3449	-1.48833	0.787285	-1.89046	0.058697	0.999962
ENSG00000268903	ENSG00000268903	31.318	0.991802	0.524899	1.88951	0.0588235	0.999962
ENSG00000273297	ENSG00000273297	97.0002	0.58636	0.310362	1.88928	0.0588546	0.999962
ENSG00000280138	ENSG00000280138	123.794	-0.594736	0.314815	-1.88916	0.0588699	0.999962
ENSG00000106268	NUDT1	197.389	0.456871	0.242168	1.88659	0.059216	0.999962
ENSG00000258011	HMGA1P3	3.64283	3.0773	1.63128	1.88643	0.0592373	0.999962
ENSG00000271350	ENSG00000271350	2.3846	-3.73715	1.98421	-1.88345	0.05964	0.999962
ENSG00000285593	ENSG00000285593	7.2056	-1.8676	0.992356	-1.88199	0.0598379	0.999962
ENSG00000138613	APH1B	738.997	-0.350844	0.186484	-1.88136	0.0599231	0.999962
ENSG00000159792	PSKH1	1204.68	0.299505	0.15923	1.88096	0.0599778	0.999962
ENSG00000102854	MSLN	58.4373	-0.93117	0.495184	-1.88045	0.0600465	0.999962
ENSG00000282988	ENSG00000282988	1.828	4.21639	2.24261	1.88012	0.0600913	0.999962
ENSG00000254602	ENSG00000254602	2.72048	3.69809	1.96811	1.879	0.0602439	0.999962
ENSG00000235470	NEURL1-AS1	3.67245	-2.88847	1.53762	-1.87853	0.0603081	0.999962
ENSG00000205790	DPP9-AS1	18.8144	1.15479	0.614762	1.87843	0.0603228	0.999962
ENSG00000263120	ENSG00000263120	7.77083	-1.95223	1.03971	-1.87768	0.0604252	0.999962
ENSG00000105825	TFPI2	27.1582	-0.989586	0.528055	-1.87402	0.0609276	0.999962
ENSG00000271824	SMIM32	9.5806	-1.8585	0.993639	-1.8704	0.0614283	0.999962
ENSG00000264290	ENSG00000264290	43.0024	-0.898172	0.480303	-1.87001	0.0614821	0.999962
ENSG00000135447	PPP1R1A	1424.09	-0.293906	0.15717	-1.86999	0.0614848	0.999962
ENSG00000233205	WBP1P2	1.73323	-4.35689	2.33027	-1.86969	0.0615272	0.999962
ENSG00000263681	MIR3197	1.73323	-4.35689	2.33027	-1.86969	0.0615272	0.999962
ENSG00000213190	MLLT11	1011.95	0.282648	0.151366	1.86732	0.0618574	0.999962
ENSG00000140368	PSTPIP1	167.51	-0.463513	0.248331	-1.86652	0.0619691	0.999962
ENSG00000252147	RNY3P16	4.42152	-2.61804	1.40355	-1.86529	0.0621402	0.999962
ENSG00000010282	HHATL	3.14759	-3.21794	1.72525	-1.8652	0.0621529	0.999962
ENSG00000218109	KIRREL3-AS3	2.94548	3.88327	2.0854	1.86212	0.0625858	0.999962
ENSG00000168517	HEXIM2	114.452	-0.53884	0.289405	-1.86189	0.0626184	0.999962
ENSG00000274628	ENSG00000274628	7.76198	-1.81169	0.973987	-1.86008	0.0628744	0.999962
ENSG00000068078	FGFR3	4090.79	-0.435419	0.234171	-1.85941	0.0629694	0.999962
ENSG00000151655	ITIH2	20.847	-1.16525	0.626829	-1.85896	0.0630325	0.999962
ENSG00000213779	ENSG00000213779	4.80685	-2.77889	1.49488	-1.85893	0.0630364	0.999962
ENSG00000230777	RPS29P5	4.16419	-2.5392	1.36674	-1.85785	0.0631901	0.999962
ENSG00000219797	PPIAP9	2.84276	-4.02747	2.17014	-1.85585	0.0634743	0.999962
ENSG00000279251	ENSG00000279251	1.68427	-4.33056	2.33402	-1.8554	0.0635386	0.999962
ENSG00000232774	ENSG00000232774	48.3166	0.806826	0.434989	1.85482	0.0636219	0.999962
ENSG00000245248	USP2-AS1	6.6243	-1.98927	1.07318	-1.85361	0.0637943	0.999962
ENSG00000204434	POTEKP	11.1446	-1.79784	0.970067	-1.85331	0.0638375	0.999962
ENSG00000185436	IFNLR1	470.472	-0.376365	0.203086	-1.85323	0.06385	0.999962
ENSG00000048540	LMO3	103.079	-0.582708	0.314461	-1.85304	0.0638771	0.999962
ENSG00000162949	CAPN13	208.569	0.587433	0.31703	1.85292	0.0638933	0.999962
ENSG00000184260	H2AC20	31.7536	0.958441	0.517426	1.85233	0.0639791	0.999962
ENSG00000151067	CACNA1C	2229.59	-0.281575	0.152195	-1.8501	0.0642994	0.999962
ENSG00000273551	ENSG00000273551	4.74552	-2.73849	1.4811	-1.84896	0.064463	0.999962
ENSG00000256944	ENSG00000256944	6.43489	1.9818	1.07206	1.84859	0.0645173	0.999962
ENSG00000273342	ENSG00000273342	4.48351	2.75679	1.49315	1.84629	0.0648499	0.999962
ENSG00000243396	RPL32P7	2.59736	3.69671	2.00287	1.84571	0.0649345	0.999962
ENSG00000228140	ENSG00000228140	7.21197	1.93443	1.04904	1.84401	0.065182	0.999962
ENSG00000235888	ENSG00000235888	2.13227	4.44473	2.41094	1.84357	0.0652465	0.999962
ENSG00000261513	ENSG00000261513	11.3952	-1.56752	0.850626	-1.84278	0.0653609	0.999962
ENSG00000287933	ENSG00000287933	5.6409	-2.29937	1.24778	-1.84277	0.0653632	0.999962
ENSG00000089169	RPH3A	2.60555	3.61878	1.96492	1.8417	0.0655192	0.999962
ENSG00000152583	SPARCL1	9.85778	1.72852	0.938597	1.8416	0.0655331	0.999962
ENSG00000159197	KCNE2	2.24757	-3.68754	2.003	-1.841	0.0656211	0.999962
ENSG00000254911	SCARNA9	15.1488	-1.49224	0.81138	-1.83913	0.0658957	0.999962
ENSG00000248300	LINC02360	2.09419	-4.62235	2.51492	-1.83797	0.0660664	0.999962
ENSG00000217896	ZNF839P1	2.09419	-4.62235	2.51492	-1.83797	0.0660664	0.999962
ENSG00000167244	IGF2	1833.17	-0.547727	0.298038	-1.83778	0.0660951	0.999962
ENSG00000235328	ENSG00000235328	2.3567	-3.70908	2.02253	-1.83388	0.0666717	0.999962
ENSG00000228141	ENSG00000228141	15.1798	-1.33828	0.729869	-1.83358	0.0667156	0.999962
ENSG00000091513	TF	5.83712	-2.35897	1.28666	-1.83341	0.0667418	0.999962
ENSG00000133104	SPART	537.259	0.375763	0.204959	1.83336	0.0667492	0.999962
ENSG00000237338	FTCD-AS1	15.4379	-1.28105	0.698791	-1.83324	0.0667671	0.999962
ENSG00000168955	TM4SF20	2.27708	-3.68334	2.00979	-1.8327	0.0668471	0.999962
ENSG00000108821	COL1A1	89.498	-0.621009	0.339013	-1.83181	0.0669793	0.999962
ENSG00000183798	EMILIN3	624.745	-0.316514	0.173019	-1.82936	0.0673457	0.999962
ENSG00000233858	LINC02599	2.1167	-4.61294	2.52224	-1.8289	0.0674139	0.999962
ENSG00000165269	AQP7	84.2908	0.601622	0.3295	1.82586	0.0678709	0.999962
ENSG00000236794	BCRP8	2.278	-3.70388	2.02871	-1.82573	0.0678902	0.999962
ENSG00000238198	LRIG2-DT	11.1413	-1.44793	0.793477	-1.82479	0.0680334	0.999962
ENSG00000249690	ENSG00000249690	2.00439	-4.5382	2.48796	-1.82406	0.0681424	0.999962
ENSG00000259595	ENSG00000259595	9.08495	1.58516	0.869114	1.82388	0.0681709	0.999962
ENSG00000224647	ENSG00000224647	9.82704	-1.59927	0.878388	-1.82068	0.068655	0.999962
ENSG00000285560	ENSG00000285560	10.3139	-1.46978	0.808273	-1.81842	0.0689994	0.999962
ENSG00000249715	FER1L5	614.872	-0.474585	0.261243	-1.81664	0.0692717	0.999962
ENSG00000213777	ENSG00000213777	1.88155	-4.49423	2.47577	-1.81528	0.0694803	0.999962
ENSG00000250535	STK19B	4.67417	2.55871	1.41066	1.81384	0.0697023	0.999962
ENSG00000269635	ENSG00000269635	2.16854	4.45466	2.45647	1.81343	0.0697649	0.999962
ENSG00000186665	C17orf58	193.907	0.403473	0.222493	1.81342	0.0697676	0.999962
ENSG00000232286	ENSG00000232286	8.98498	-1.87669	1.03502	-1.81318	0.0698038	0.999962
ENSG00000168634	WFDC13	3.9216	3.06588	1.69135	1.81269	0.0698802	0.999962
ENSG00000269235	ZNF350-AS1	15.5237	-1.29607	0.715346	-1.81181	0.0700161	0.999962
ENSG00000231728	TMSB15B-AS1	78.6639	-0.585633	0.323288	-1.81149	0.0700648	0.999962
ENSG00000234224	TMEM229A	5.29578	2.69701	1.489	1.8113	0.0700951	0.999962
ENSG00000208018	MIR645	1.73441	4.13606	2.28462	1.81039	0.0702351	0.999962
ENSG00000227259	HMGN2P22	2.40858	-4.82802	2.66809	-1.80955	0.0703663	0.999962
ENSG00000136535	TBR1	45.1407	0.835882	0.461936	1.80952	0.0703703	0.999962
ENSG00000260410	ENSG00000260410	5.05578	2.42381	1.33962	1.80932	0.0704012	0.999962
ENSG00000231999	LRRC8C-DT	79.2404	-0.620734	0.343155	-1.8089	0.0704659	0.999962
ENSG00000163754	GYG1	483.497	0.340496	0.188359	1.80769	0.0706547	0.999962
ENSG00000283427	ENSG00000283427	2.19784	-3.62881	2.01022	-1.80518	0.071047	0.999962
ENSG00000212747	RTL8B	671.105	0.295715	0.163818	1.80514	0.0710526	0.999962
ENSG00000279175	ENSG00000279175	3.6276	-2.90009	1.60692	-1.80475	0.0711133	0.999962
ENSG00000173212	MAB21L3	3.69977	-2.87783	1.59507	-1.8042	0.0711998	0.999962
ENSG00000226287	TMEM191A	167.711	-0.554378	0.307277	-1.80416	0.0712056	0.999962
ENSG00000196549	MME	952.915	-0.315747	0.175099	-1.80325	0.0713493	0.999962
ENSG00000274750	H3C6	42.1433	0.745088	0.413194	1.80324	0.0713503	0.999962
ENSG00000274514	Metazoa_SRP	3.78617	-2.82233	1.56514	-1.80324	0.0713509	0.999962
ENSG00000087206	UIMC1	725.86	-0.294771	0.163482	-1.80308	0.0713753	0.999962
ENSG00000207292	Y_RNA	1.94824	-4.50033	2.49684	-1.80241	0.071481	0.999962
ENSG00000216657	GLRX3P2	1.94824	-4.50033	2.49684	-1.80241	0.071481	0.999962
ENSG00000249231	CASC16	1.96506	-4.52589	2.51259	-1.80129	0.0716576	0.999962
ENSG00000226138	ENSG00000226138	1.62571	-4.28365	2.37852	-1.80098	0.0717068	0.999962
ENSG00000271931	PNRC1-DT	1.70249	4.11162	2.28345	1.80062	0.0717628	0.999962
ENSG00000275582	ENSG00000275582	58.3025	-0.705708	0.391936	-1.80057	0.0717707	0.999962
ENSG00000113924	HGD	165.707	-0.53428	0.296782	-1.80024	0.071822	0.999962
ENSG00000157869	RAB28	548.232	-0.373255	0.207427	-1.79946	0.0719466	0.999962
ENSG00000257543	ENSG00000257543	31.0052	1.2387	0.688745	1.79849	0.0720991	0.999962
ENSG00000267172	ENSG00000267172	4.76724	2.32118	1.29069	1.7984	0.0721141	0.999962
ENSG00000062524	LTK	6.80942	-1.93167	1.07473	-1.79735	0.0722793	0.999962
ENSG00000254759	NAP1L1P1	3.57432	-2.74192	1.52554	-1.79734	0.0722815	0.999962
ENSG00000143458	GABPB2	402.01	0.329836	0.183569	1.79679	0.0723684	0.999962
ENSG00000271200	PATJ-DT	16.3189	-1.4807	0.824273	-1.79637	0.072436	0.999962
ENSG00000225606	ENSG00000225606	10.9873	-1.43518	0.79974	-1.79456	0.0727232	0.999962
ENSG00000241556	ENSG00000241556	10.2244	-1.64934	0.919079	-1.79456	0.0727241	0.999962
ENSG00000207333	RNU6-680P	2.12687	4.42809	2.46765	1.79445	0.072741	0.999962
ENSG00000248115	ENSG00000248115	2.06303	4.3865	2.44476	1.79425	0.0727739	0.999962
ENSG00000101323	HAO1	10.9601	-7.01474	3.91124	-1.79348	0.072896	0.999962
ENSG00000242971	RN7SL233P	6.49979	-1.89082	1.05441	-1.79325	0.0729329	0.999962
ENSG00000229382	ENSG00000229382	1.70383	4.11235	2.29404	1.79262	0.0730334	0.999962
ENSG00000134917	ADAMTS8	93.1418	-0.553451	0.308741	-1.79261	0.0730356	0.999962
ENSG00000271746	ENSG00000271746	17.7141	1.49322	0.83426	1.78987	0.0734747	0.999962
ENSG00000139219	COL2A1	15.695	-1.25979	0.704023	-1.78941	0.0735483	0.999962
ENSG00000267322	SNHG22	12.4977	1.5199	0.849418	1.78934	0.0735595	0.999962
ENSG00000205045	ENSG00000205045	1.92091	-4.50599	2.51894	-1.78885	0.0736397	0.999962
ENSG00000114841	DNAH1	290.651	-0.396561	0.221739	-1.78841	0.0737093	0.999962
ENSG00000148153	INIP	1004.49	-0.352535	0.197399	-1.7859	0.0741152	0.999962
ENSG00000106546	AHR	222.944	0.447358	0.25054	1.78558	0.0741679	0.999962
ENSG00000229539	PANK2-AS1	73.9524	0.588021	0.329333	1.78549	0.0741816	0.999962
ENSG00000226087	ENSG00000226087	2.47849	3.5785	2.0071	1.78292	0.0745995	0.999962
ENSG00000135845	PIGC	676.61	0.290996	0.163341	1.78152	0.0748276	0.999962
ENSG00000273419	ENSG00000273419	23.5078	-1.01815	0.571583	-1.78128	0.0748662	0.999962
ENSG00000271156	ENSG00000271156	2.18824	-3.61031	2.02714	-1.78098	0.074915	0.999962
ENSG00000280441	ENSG00000280441	4.54055	3.26458	1.83333	1.78068	0.0749642	0.999962
ENSG00000111907	TPD52L1	12.3472	1.34203	0.754059	1.77974	0.0751183	0.999962
ENSG00000143107	FNDC7	2.45686	-3.83812	2.15876	-1.77793	0.0754157	0.999962
ENSG00000284773	ENSG00000284773	37.1491	0.948375	0.533802	1.77664	0.075627	0.999962
ENSG00000226233	ENSG00000226233	1.66082	4.07896	2.29683	1.77591	0.0757481	0.999962
ENSG00000169116	PARM1	940.943	-0.309	0.174	-1.77586	0.0757562	0.999962
ENSG00000185347	TEDC1	703.072	0.306996	0.172905	1.77552	0.0758127	0.999962
ENSG00000236426	ENSG00000236426	2.8197	-3.06158	1.72566	-1.77415	0.0760377	0.999962
ENSG00000287766	ENSG00000287766	8.15987	-1.84776	1.04151	-1.77411	0.0760453	0.999962
ENSG00000145692	BHMT	33.1018	-1.21828	0.686774	-1.77391	0.0760776	0.999962
ENSG00000272512	ENSG00000272512	1.89209	-4.46176	2.51551	-1.7737	0.0761127	0.999962
ENSG00000262810	ENSG00000262810	1.89209	-4.46176	2.51551	-1.7737	0.0761127	0.999962
ENSG00000183662	TAFA1	2.26121	-3.67402	2.07154	-1.77357	0.0761349	0.999962
ENSG00000140285	FGF7	2.41776	3.59035	2.02524	1.7728	0.0762613	0.999962
ENSG00000273174	ENSG00000273174	2.50273	3.5603	2.00857	1.77255	0.0763035	0.999962
ENSG00000251623	FAM153B	2.50273	3.5603	2.00857	1.77255	0.0763035	0.999962
ENSG00000259314	ENSG00000259314	7.9832	-1.68656	0.952376	-1.7709	0.076578	0.999962
ENSG00000215704	CELA2B	7.46354	-2.09345	1.18262	-1.77018	0.0766974	0.999962
ENSG00000110395	CBL	879.794	-0.351154	0.198427	-1.76969	0.0767783	0.999962
ENSG00000180113	TDRD6	26.9223	1.01333	0.572605	1.76969	0.0767785	0.999962
ENSG00000287829	ENSG00000287829	4.295	2.67787	1.51328	1.76959	0.0767961	0.999962
ENSG00000198417	MT1F	402.79	0.447618	0.252964	1.76949	0.0768118	0.999962
ENSG00000287547	ENSG00000287547	2.48729	-3.85015	2.17672	-1.76878	0.0769306	0.999962
ENSG00000243989	ACY1	28.8039	-0.920009	0.520329	-1.76813	0.0770392	0.999962
ENSG00000272240	ENSG00000272240	33.3795	0.847883	0.47976	1.76731	0.0771769	0.999962
ENSG00000143512	HHIPL2	5.90727	1.99528	1.13015	1.7655	0.0774794	0.999962
ENSG00000280165	PCDH20	2.38942	-3.7461	2.12209	-1.76529	0.0775156	0.999962
ENSG00000115507	OTX1	18.9891	1.10326	0.625036	1.76512	0.0775438	0.999962
ENSG00000272009	ENSG00000272009	3.93265	-2.83483	1.60662	-1.76447	0.0776534	0.999962
ENSG00000257878	ENSG00000257878	5.42528	-2.50539	1.42144	-1.76258	0.0779718	0.999962
ENSG00000263531	ENSG00000263531	13.5669	1.41135	0.801307	1.76131	0.0781866	0.999962
ENSG00000107738	VSIR	28.0013	-0.918097	0.521391	-1.76086	0.0782616	0.999962
ENSG00000236977	ANKRD44-IT1	3.09878	-3.1642	1.79696	-1.76086	0.0782621	0.999962
ENSG00000232519	ENSG00000232519	2.31838	3.4752	1.97392	1.76056	0.0783131	0.999962
ENSG00000231464	ENSG00000231464	15.5605	-1.49427	0.849191	-1.75964	0.078469	0.999962
ENSG00000170835	CEL	26.2188	-1.0054	0.571604	-1.75891	0.0785926	0.999962
ENSG00000250303	LINC02762	87.7601	0.593629	0.338462	1.7539	0.0794478	0.999962
ENSG00000257264	ENSG00000257264	1.72383	4.13845	2.36157	1.75241	0.0797026	0.999962
ENSG00000106258	CYP3A5	103.675	0.568005	0.324128	1.75241	0.0797033	0.999962
ENSG00000133962	CATSPERB	12.5022	1.33712	0.763071	1.75229	0.0797232	0.999962
ENSG00000126858	RHOT1	810.337	0.338298	0.193141	1.75156	0.07985	0.999962
ENSG00000287676	ENSG00000287676	3.05999	-3.08601	1.76234	-1.75109	0.079931	0.999962
ENSG00000201555	Y_RNA	4.15754	-2.47729	1.41504	-1.75068	0.080001	0.999962
ENSG00000215454	KRTAP10-4	3.54946	-3.38628	1.9352	-1.74984	0.0801465	0.999962
ENSG00000274718	ENSG00000274718	9.89412	-1.65734	0.947268	-1.7496	0.0801876	0.999962
ENSG00000277647	ENSG00000277647	3.62706	2.93414	1.67793	1.74867	0.0803478	0.999962
ENSG00000262136	NQO1-DT	4.9771	2.41218	1.37979	1.74823	0.0804242	0.999962
ENSG00000287539	ENSG00000287539	25.421	0.981249	0.561482	1.74761	0.0805323	0.999962
ENSG00000090097	PCBP4	2807.69	-0.238546	0.136507	-1.7475	0.0805505	0.999962
ENSG00000259407	ENSG00000259407	14.5086	1.21109	0.693069	1.74743	0.0805634	0.999962
ENSG00000254473	ENSG00000254473	35.6826	-0.766302	0.438679	-1.74684	0.0806656	0.999962
ENSG00000253218	KLF3P1	2.75508	3.71435	2.12664	1.74659	0.080709	0.999962
ENSG00000131398	KCNC3	1957.6	-0.282824	0.16194	-1.74648	0.0807276	0.999962
ENSG00000253210	ENSG00000253210	36.5623	1.12877	0.64667	1.74551	0.0808958	0.999962
ENSG00000203497	PDCD4-AS1	47.2471	-0.693013	0.397593	-1.74302	0.0813299	0.999962
ENSG00000153140	CETN3	348.867	-0.3855	0.221236	-1.74249	0.0814233	0.999962
ENSG00000177946	CENPBD1	1020.2	-0.274638	0.157615	-1.74246	0.0814278	0.999962
ENSG00000107897	ACBD5	493.763	0.29952	0.171903	1.74238	0.0814421	0.999962
ENSG00000232431	ENSG00000232431	11.4273	1.46135	0.838755	1.74229	0.0814578	0.999962
ENSG00000133997	MED6	568.058	0.318793	0.182997	1.74207	0.0814968	0.999962
ENSG00000215065	DUSP8P1	4.9704	2.90565	1.66813	1.74186	0.0815337	0.999962
ENSG00000138030	KHK	1152.37	-0.282997	0.162473	-1.74181	0.0815408	0.999962
ENSG00000230581	ACTG1P14	2.33287	3.44974	1.9806	1.74176	0.0815499	0.999962
ENSG00000223899	SEC13P1	6.10314	-2.03763	1.17002	-1.74153	0.081591	0.999962
ENSG00000274949	ENSG00000274949	1.54796	-4.19441	2.40854	-1.74147	0.0816004	0.999962
ENSG00000241494	ENSG00000241494	2.78664	-3.03268	1.74163	-1.74129	0.0816335	0.999962
ENSG00000183246	RIMBP3C	1.6289	4.05354	2.32839	1.74092	0.0816984	0.999962
ENSG00000143067	ZNF697	856.857	-0.308226	0.17711	-1.74031	0.0818054	0.999962
ENSG00000257658	ENSG00000257658	1.90891	-4.48822	2.57917	-1.74018	0.0818272	0.999962
ENSG00000224975	INE1	170.954	-0.432856	0.248764	-1.74003	0.0818541	0.999962
ENSG00000235120	BSN-AS1	1.98894	4.33017	2.48945	1.73941	0.0819625	0.999962
ENSG00000237628	MTCO2P19	1.53354	-4.162	2.39368	-1.73875	0.0820789	0.999962
ENSG00000258045	Metazoa_SRP	19.3078	1.26842	0.729583	1.73856	0.0821128	0.999962
ENSG00000232053	ENSG00000232053	1.83594	-4.42233	2.54406	-1.7383	0.0821583	0.999962
ENSG00000275759	ENSG00000275759	11.8021	1.39836	0.804741	1.73766	0.0822713	0.999962
ENSG00000183150	GPR19	24.91	1.05215	0.605712	1.73705	0.0823786	0.999962
ENSG00000239868	RN7SL34P	2.80769	-3.04283	1.7523	-1.73647	0.0824802	0.999962
ENSG00000273493	ENSG00000273493	2.9304	-3.1981	1.84178	-1.73642	0.0824895	0.999962
ENSG00000254872	LINC02688	1.54314	-4.18407	2.40967	-1.73636	0.0824996	0.999962
ENSG00000205155	PSENEN	316.942	0.372704	0.214689	1.73601	0.0825613	0.999962
ENSG00000166763	STRCP1	34.9	-0.982623	0.566255	-1.7353	0.0826876	0.999962
ENSG00000239528	RPS14P8	2.17438	-3.63336	2.094	-1.73513	0.0827182	0.999962
ENSG00000214760	RPL21P1	2.18343	-3.60242	2.07709	-1.73436	0.0828547	0.999962
ENSG00000270110	ENSG00000270110	9.76098	-1.52439	0.879668	-1.73292	0.0831103	0.999962
ENSG00000272795	GAR1-DT	3.37154	-2.72659	1.57413	-1.73212	0.0832519	0.999962
ENSG00000199691	RN7SKP173	4.22967	2.47602	1.43081	1.73051	0.08354	0.999962
ENSG00000231064	THBS3-AS1	54.1731	-0.63716	0.368196	-1.73049	0.0835422	0.999962
ENSG00000180938	ZNF572	115.96	0.521603	0.301433	1.73041	0.0835562	0.999962
ENSG00000186369	LINC00643	176.642	-0.587125	0.33949	-1.72943	0.0837316	0.999962
ENSG00000168070	MAJIN	2.62217	-3.89556	2.25258	-1.72938	0.0837408	0.999962
ENSG00000232882	PHKA1P1	4.67312	2.38463	1.37947	1.72865	0.0838711	0.999962
ENSG00000196730	DAPK1	1951.2	-0.288405	0.166865	-1.72837	0.0839226	0.999962
ENSG00000134955	SLC37A2	13.7015	-1.21399	0.702511	-1.72807	0.0839757	0.999962
ENSG00000254451	CAPS2-AS1	1.56715	-4.23437	2.45058	-1.72791	0.0840047	0.999962
ENSG00000214706	IFRD2	1082.02	0.272686	0.157868	1.7273	0.0841134	0.999962
ENSG00000249870	ENSG00000249870	2.22331	-4.71252	2.72863	-1.72707	0.0841558	0.999962
ENSG00000286686	ENSG00000286686	2.07112	-3.53234	2.04551	-1.72687	0.0841901	0.999962
ENSG00000277159	ENSG00000277159	85.9908	0.56935	0.330412	1.72315	0.0848614	0.999962
ENSG00000239912	RPL39P36	7.31467	-1.77613	1.03084	-1.72299	0.0848911	0.999962
ENSG00000186907	RTN4RL2	22.9669	-1.10909	0.643855	-1.72258	0.0849652	0.999962
ENSG00000020577	SAMD4A	126.503	0.61912	0.359497	1.72219	0.0850359	0.999962
ENSG00000261404	PSMD7-DT	9.36941	-1.51334	0.878848	-1.72196	0.0850765	0.999962
ENSG00000264490	ENSG00000264490	4.45851	-2.22957	1.29552	-1.72098	0.0852541	0.999962
ENSG00000161905	ALOX15	3.04735	3.19714	1.85879	1.72001	0.0854312	0.999962
ENSG00000213553	RPLP0P6	148.513	-1.52028	0.885109	-1.71762	0.0858656	0.999962
ENSG00000280278	FLJ30679	3.27036	3.13865	1.82739	1.71756	0.0858776	0.999962
ENSG00000288021	ENSG00000288021	2.33014	-3.7565	2.18812	-1.71677	0.0860207	0.999962
ENSG00000227192	ENSG00000227192	2.11768	-3.54837	2.0669	-1.71676	0.0860238	0.999962
ENSG00000156239	N6AMT1	446.995	-0.454897	0.265066	-1.71617	0.0861315	0.999962
ENSG00000253726	ENSG00000253726	6.29624	-1.83807	1.07137	-1.71563	0.0862302	0.999962
ENSG00000254338	MAFA-AS1	3.47443	3.09095	1.80169	1.71558	0.0862386	0.999962
ENSG00000287967	ENSG00000287967	9.91015	-1.55364	0.905647	-1.7155	0.086254	0.999962
ENSG00000287919	ENSG00000287919	1.90343	4.27791	2.49411	1.71521	0.0863074	0.999962
ENSG00000222726	RNU2-7P	9.66881	-1.55677	0.907699	-1.71507	0.086332	0.999962
ENSG00000064393	HIPK2	7660.86	-0.319987	0.186791	-1.71308	0.0866979	0.999962
ENSG00000185261	KIAA0825	28.797	-0.942281	0.550103	-1.71292	0.0867277	0.999962
ENSG00000270499	MKI67P1	5.1836	2.18621	1.27687	1.71216	0.0868676	0.999962
ENSG00000260635	ENSG00000260635	2.08554	-3.56047	2.07999	-1.71178	0.086938	0.999962
ENSG00000266308	RN7SL510P	1.60806	4.03648	2.35864	1.71136	0.0870151	0.999962
ENSG00000286411	ENSG00000286411	4.3296	-2.19754	1.28421	-1.7112	0.0870434	0.999962
ENSG00000271670	ENSG00000271670	2.4254	-3.79668	2.21873	-1.7112	0.0870451	0.999962
ENSG00000156414	TDRD9	4.21746	-2.60871	1.52562	-1.70993	0.0872793	0.999962
ENSG00000247271	ZBED5-AS1	288.349	0.366417	0.214367	1.7093	0.0873952	0.999962
ENSG00000170577	SIX2	169.033	0.540339	0.31614	1.70917	0.087419	0.999962
ENSG00000113494	PRLR	22.3451	0.979379	0.573139	1.7088	0.0874882	0.999962
ENSG00000254409	ENSG00000254409	10.9214	-1.40418	0.821756	-1.70876	0.0874962	0.999962
ENSG00000081842	PCDHA6	26.7506	-1.02531	0.600317	-1.70794	0.0876473	0.999962
ENSG00000271159	HINT1P2	1.4894	-4.14336	2.42623	-1.70774	0.0876852	0.999962
ENSG00000130158	DOCK6	763.64	-0.316256	0.185516	-1.70473	0.0882439	0.999962
ENSG00000284837	ENSG00000284837	2.34316	3.52942	2.0707	1.70446	0.0882955	0.999962
ENSG00000167701	GPT	152.582	-0.457707	0.268968	-1.70172	0.0888085	0.999962
ENSG00000260392	ENSG00000260392	3.51139	2.59105	1.52268	1.70164	0.0888233	0.999962
ENSG00000234782	TPT1P9	13.7054	-1.37412	0.807605	-1.70147	0.0888545	0.999962
ENSG00000169126	ODAD2	2.99367	-3.12261	1.83552	-1.70121	0.0889034	0.999962
ENSG00000145949	MYLK4	37.6543	-0.9584	0.563434	-1.701	0.0889436	0.999962
ENSG00000261864	ENSG00000261864	6.65963	-1.73759	1.02156	-1.70092	0.0889582	0.999962
ENSG00000255326	ENSG00000255326	9.53937	-1.82062	1.07059	-1.70058	0.0890216	0.999962
ENSG00000138685	FGF2	284.028	0.346594	0.203828	1.70042	0.0890513	0.999962
ENSG00000279074	ENSG00000279074	1.58806	4.00778	2.35728	1.70017	0.0890992	0.999962
ENSG00000214814	FER1L6	2.40142	-3.76365	2.21446	-1.69957	0.0892112	0.999962
ENSG00000180210	F2	2.43116	-3.75815	2.21179	-1.69914	0.0892922	0.999962
ENSG00000270504	ENSG00000270504	26.9185	0.948053	0.558128	1.69863	0.0893888	0.999962
ENSG00000184076	UQCR10	911.897	0.286883	0.168898	1.69856	0.0894021	0.999962
ENSG00000101230	ISM1	5.70011	2.09913	1.23596	1.69838	0.0894355	0.999962
ENSG00000273198	ENSG00000273198	1.69191	4.11341	2.42213	1.69826	0.0894581	0.999962
ENSG00000104894	CD37	89.757	-0.546213	0.32172	-1.69779	0.0895473	0.999962
ENSG00000249695	ENSG00000249695	351.64	-0.344672	0.203017	-1.69775	0.0895552	0.999962
ENSG00000226235	LEMD1-AS1	1.47739	-4.11539	2.42726	-1.69549	0.0899832	0.999962
ENSG00000086289	EPDR1	264.828	-0.384279	0.226666	-1.69535	0.0900089	0.999962
ENSG00000276718	ENSG00000276718	9.01579	1.52281	0.898357	1.6951	0.0900557	0.999962
ENSG00000137573	SULF1	170.925	-0.551476	0.32546	-1.69445	0.0901794	0.999962
ENSG00000107560	RAB11FIP2	369.498	0.31914	0.188429	1.69369	0.0903249	0.999962
ENSG00000143603	KCNN3	74.8465	-0.581328	0.343269	-1.69351	0.0903592	0.999962
ENSG00000261303	ENSG00000261303	1.69628	-4.34733	2.56918	-1.69211	0.0906254	0.999962
ENSG00000162782	TDRD5	87.4612	-0.563761	0.333367	-1.69111	0.0908157	0.999962
ENSG00000222990	RNU4-22P	1.8626	4.241	2.50897	1.69034	0.0909636	0.999962
ENSG00000236296	GUSBP5	21.7362	1.14978	0.680745	1.68901	0.0912176	0.999962
ENSG00000166845	C18orf54	568.203	0.312999	0.185349	1.68871	0.091276	0.999962
ENSG00000168743	NPNT	367.476	-0.429885	0.254962	-1.68607	0.0917815	0.999962
ENSG00000174640	SLCO2A1	69.1641	0.642342	0.380998	1.68595	0.0918058	0.999962
ENSG00000252198	Y_RNA	1.54506	3.97179	2.35624	1.68565	0.0918641	0.999962
ENSG00000264254	ENSG00000264254	1.54506	3.97179	2.35624	1.68565	0.0918641	0.999962
ENSG00000235660	LINC00345	9.44852	-1.56291	0.927612	-1.68488	0.0920122	0.999962
ENSG00000225180	PVALEF	58.159	-0.662327	0.393428	-1.68348	0.0922823	0.999962
ENSG00000224152	ENSG00000224152	281.294	0.342637	0.203578	1.68308	0.0923604	0.999962
ENSG00000136099	PCDH8	20.131	1.22135	0.726091	1.68209	0.0925521	0.999962
ENSG00000154252	GAL3ST2	4.05937	-2.61499	1.55552	-1.68111	0.0927419	0.999962
ENSG00000288033	ENSG00000288033	29.5546	-0.825629	0.491464	-1.67994	0.0929694	0.999962
ENSG00000071282	LMCD1	194.305	0.440204	0.262288	1.67832	0.0932842	0.999962
ENSG00000286990	ENSG00000286990	5.73048	-2.33856	1.39414	-1.67742	0.0934599	0.999962
ENSG00000237350	CDC42P6	12.6362	-1.27464	0.75989	-1.6774	0.0934636	0.999962
ENSG00000202514	Y_RNA	1.83068	4.2177	2.51787	1.67511	0.0939127	0.999962
ENSG00000231764	DLX6-AS1	489.985	-0.311697	0.186154	-1.6744	0.0940516	0.999962
ENSG00000188626	GOLGA8M	6.87338	1.89023	1.12958	1.67338	0.0942517	0.999962
ENSG00000169989	TIGD4	49.1702	0.816567	0.487989	1.67333	0.0942624	0.999962
ENSG00000140107	SLC25A47	17.5574	-1.10779	0.662258	-1.67274	0.0943777	0.999962
ENSG00000260084	ENSG00000260084	2.97416	2.99031	1.78792	1.67251	0.0944243	0.999962
ENSG00000274629	ENSG00000274629	1.53531	3.96327	2.3709	1.67163	0.094597	0.999962
ENSG00000156466	GDF6	2.27755	3.4393	2.05751	1.67159	0.0946057	0.999962
ENSG00000260740	ENSG00000260740	1.83825	4.23131	2.53198	1.67114	0.0946933	0.999962
ENSG00000230321	MTCO2P27	3.94027	-2.38097	1.42552	-1.67025	0.0948702	0.999962
ENSG00000287707	ENSG00000287707	12.1469	1.65704	0.992301	1.6699	0.0949397	0.999962
ENSG00000110245	APOC3	367.721	-0.382487	0.229156	-1.66911	0.095095	0.999962
ENSG00000224272	ENSG00000224272	2.64551	-2.92873	1.75546	-1.66835	0.0952456	0.999962
ENSG00000266149	ENSG00000266149	1.53397	3.96248	2.37732	1.66679	0.0955569	0.999962
ENSG00000201223	RNU6-1305P	1.58672	4.00723	2.40427	1.66671	0.0955716	0.999962
ENSG00000213561	ENSG00000213561	6.4134	-1.82348	1.09431	-1.66634	0.0956467	0.999962
ENSG00000251474	RPL32P3	408.338	-0.42111	0.252781	-1.6659	0.0957324	0.999962
ENSG00000186174	BCL9L	498.424	-0.441365	0.265053	-1.66519	0.0958742	0.999962
ENSG00000200522	RNU6-957P	1.43084	-4.09042	2.45711	-1.66473	0.0959674	0.999962
ENSG00000255091	ENSG00000255091	1.41883	-4.06136	2.44168	-1.66335	0.0962433	0.999962
ENSG00000223663	NDUFB4P8	4.37187	2.52862	1.52091	1.66257	0.0963981	0.999962
ENSG00000279166	ENSG00000279166	2.10239	3.3687	2.02641	1.6624	0.0964334	0.999962
ENSG00000251579	ENSG00000251579	2.22685	3.37134	2.03044	1.6604	0.0968341	0.999962
ENSG00000273747	ENSG00000273747	18.387	-1.12736	0.679051	-1.66019	0.0968754	0.999962
ENSG00000168484	SFTPC	2.01574	-3.53811	2.13119	-1.66015	0.0968834	0.999962
ENSG00000004866	ST7	666.64	0.287711	0.173392	1.65931	0.0970533	0.999962
ENSG00000063601	MTMR1	1013.67	-0.276741	0.166827	-1.65885	0.0971459	0.999962
ENSG00000279665	ENSG00000279665	1.9675	-3.45519	2.08343	-1.65842	0.0972335	0.999962
ENSG00000172650	AGAP5	11.8893	1.39232	0.839601	1.65831	0.0972546	0.999962
ENSG00000279897	BIRC6-AS2	13.5362	-1.43943	0.868077	-1.65819	0.0972794	0.999962
ENSG00000248469	ENSG00000248469	3.92427	2.55244	1.5394	1.65807	0.0973023	0.999962
ENSG00000223387	LINC02068	1.70681	-4.31076	2.60081	-1.65747	0.0974247	0.999962
ENSG00000286043	ENSG00000286043	1.70681	-4.31076	2.60081	-1.65747	0.0974247	0.999962
ENSG00000201967	RN7SKP22	5.54115	-2.09364	1.26357	-1.65693	0.0975336	0.999962
ENSG00000255046	ENSG00000255046	13.7028	1.20469	0.727113	1.65681	0.0975574	0.999962
ENSG00000223834	ENSG00000223834	14.3171	1.24035	0.748851	1.65634	0.0976539	0.999962
ENSG00000223529	EEF1A1P8	2.44798	-3.78234	2.28557	-1.65488	0.0979497	0.999962
ENSG00000235914	MACROD2-AS1	3.3137	-2.60249	1.57321	-1.65426	0.0980756	0.999962
ENSG00000203643	ENSG00000203643	1.70587	-4.36146	2.63678	-1.65408	0.0981106	0.999962
ENSG00000204316	MRPL38	173.719	0.404724	0.244749	1.65363	0.098203	0.999962
ENSG00000197472	ZNF695	59.7655	0.618876	0.374294	1.65345	0.0982394	0.999962
ENSG00000231628	ENSG00000231628	13.4199	-1.22515	0.74121	-1.6529	0.0983511	0.999962
ENSG00000235587	GAPDHP65	7.36953	-2.0419	1.23577	-1.65232	0.0984684	0.999962
ENSG00000261441	POLG-DT	5.22862	-2.02538	1.2259	-1.65216	0.0985028	0.999962
ENSG00000256235	SMIM3	12.0359	1.23281	0.746508	1.65143	0.0986502	0.999962
ENSG00000272457	ENSG00000272457	3.31554	-2.67117	1.61791	-1.65101	0.0987375	0.999962
ENSG00000235989	MORC2-AS1	12.5556	-1.26492	0.766171	-1.65096	0.0987463	0.999962
ENSG00000134716	CYP2J2	123.789	-0.437068	0.264795	-1.65059	0.0988224	0.999962
ENSG00000165300	SLITRK5	8.60948	1.72207	1.0442	1.64917	0.0991125	0.999962
ENSG00000224729	PCOLCE-AS1	8.34073	-1.64758	1.00019	-1.64726	0.0995046	0.999962
ENSG00000213780	GTF2H4	16.8001	1.10719	0.67283	1.64558	0.0998506	0.999962
ENSG00000223080	Y_RNA	1.82042	4.20243	2.55381	1.64555	0.0998556	0.999962
ENSG00000260159	ENSG00000260159	1.82042	4.20243	2.55381	1.64555	0.0998556	0.999962
ENSG00000183479	TREX2	6.97174	1.75167	1.06454	1.64548	0.0998712	0.999962
ENSG00000236806	RPL7AP15	2.84959	3.0963	1.88173	1.64545	0.0998771	0.999962
ENSG00000198723	TEX45	10.3557	1.48723	0.903884	1.64537	0.0998933	0.999962
ENSG00000225711	ENSG00000225711	3.87566	-2.41227	1.46611	-1.64535	0.0998968	0.999962
ENSG00000224358	TMCO1-AS1	36.6893	-0.950564	0.57779	-1.64517	0.0999344	0.999962
ENSG00000249685	ENSG00000249685	19.4121	-1.06172	0.645403	-1.64506	0.0999583	0.999962
ENSG00000272305	ENSG00000272305	12.9191	-1.38831	0.843974	-1.64497	0.0999755	0.999962
ENSG00000053108	FSTL4	38.4799	0.852565	0.518548	1.64414	0.100148	0.999962
ENSG00000204421	LY6G6C	2.85912	2.8237	1.71793	1.64367	0.100245	0.999962
ENSG00000272028	RNU6-87P	1.81742	4.21577	2.56526	1.64341	0.100298	0.999962
ENSG00000120057	SFRP5	2.25158	-3.65906	2.22703	-1.64302	0.100378	0.999962
ENSG00000018607	ZNF806	1.94441	-3.42886	2.08699	-1.64297	0.100389	0.999962
ENSG00000233750	CICP27	3.06224	2.93125	1.78427	1.64283	0.100419	0.999962
ENSG00000233327	USP32P2	41.4707	-0.699075	0.426066	-1.64077	0.100846	0.999962
ENSG00000146530	VWDE	70.8023	-0.548815	0.334492	-1.64074	0.100851	0.999962
ENSG00000232117	LINC00384	1.96842	-3.47938	2.12137	-1.64015	0.100973	0.999962
ENSG00000137265	IRF4	4.2167	2.29572	1.39996	1.63985	0.101037	0.999962
ENSG00000206786	RNU6-701P	1.4798	-4.12138	2.5134	-1.63976	0.101055	0.999962
ENSG00000135744	AGT	41.9346	-0.67971	0.414556	-1.63961	0.101086	0.999962
ENSG00000180884	ZNF792	138.073	0.482621	0.294455	1.63903	0.101207	0.999962
ENSG00000174370	C11orf45	6.89314	1.7669	1.0784	1.63844	0.10133	0.999962
ENSG00000224908	TIMM8BP2	1.702	-4.30282	2.62634	-1.63834	0.101352	0.999962
ENSG00000233930	KRTAP5-AS1	73.9582	-0.597748	0.365005	-1.63765	0.101496	0.999962
ENSG00000203706	SERTAD4-AS1	31.5448	0.832004	0.508111	1.63745	0.101537	0.999962
ENSG00000124749	COL21A1	2.53414	3.57068	2.18168	1.63667	0.1017	0.999962
ENSG00000259476	ENSG00000259476	1.83151	4.21077	2.5734	1.63627	0.101783	0.999962
ENSG00000286794	ENSG00000286794	5.35056	2.07951	1.2718	1.63509	0.10203	0.999962
ENSG00000137075	RNF38	1545.9	0.296692	0.181509	1.63459	0.102135	0.999962
ENSG00000236581	STARD13-AS	1.76683	4.16998	2.55131	1.63445	0.102165	0.999962
ENSG00000214102	WEE2	3.58098	-2.80618	1.71756	-1.63381	0.102298	0.999962
ENSG00000134640	MTNR1B	2.52305	3.56424	2.18166	1.63373	0.102316	0.999962
ENSG00000235370	DNM1P51	96.5481	-0.692558	0.424353	-1.63203	0.102673	0.999962
ENSG00000112237	CCNC	1329.51	0.239257	0.146601	1.63202	0.102675	0.999962
ENSG00000240889	NDUFB2-AS1	19.0389	-1.00233	0.614531	-1.63104	0.102881	0.999962
ENSG00000253844	ENSG00000253844	6.76862	1.69634	1.04024	1.63071	0.102951	0.999962
ENSG00000197582	GPX1P1	336.35	0.31654	0.194135	1.63052	0.102992	0.999962
ENSG00000285367	ENSG00000285367	1.77607	4.16925	2.55737	1.63029	0.103041	0.999962
ENSG00000126106	TMEM53	422.988	-0.366135	0.224645	-1.62984	0.103135	0.999962
ENSG00000064270	ATP2C2	230.966	-0.375121	0.230174	-1.62973	0.10316	0.999962
ENSG00000222020	HDAC4-AS1	37.8103	-0.769653	0.472413	-1.6292	0.103272	0.999962
ENSG00000234219	CDCA4P4	1.93798	-3.4595	2.12403	-1.62874	0.103368	0.999962
ENSG00000286880	ENSG00000286880	1.51448	3.94521	2.42244	1.62861	0.103396	0.999962
ENSG00000180423	HARBI1	119.798	-0.495112	0.304035	-1.62847	0.103425	0.999962
ENSG00000112137	PHACTR1	321.656	-0.334027	0.20524	-1.6275	0.103631	0.999962
ENSG00000151846	PABPC3	15.3304	-1.12379	0.690949	-1.62644	0.103855	0.999962
ENSG00000225017	ENSG00000225017	1.65066	-4.26695	2.62992	-1.62246	0.104704	0.999962
ENSG00000074855	ANO8	1163.18	-0.278013	0.171377	-1.62223	0.104755	0.999962
ENSG00000214653	HNRNPA3P3	6.02998	-1.99087	1.22774	-1.62157	0.104896	0.999962
ENSG00000285651	ENSG00000285651	7.02557	-1.63847	1.01128	-1.62019	0.105191	0.999962
ENSG00000129749	CHRNA10	46.578	-0.728109	0.449519	-1.61975	0.105285	0.999962
ENSG00000224667	ENSG00000224667	2.1561	-3.61699	2.23325	-1.6196	0.105318	0.999962
ENSG00000258590	NBEAP1	7.41944	1.59346	0.985117	1.61753	0.105764	0.999962
ENSG00000181291	TMEM132E	4.13805	-2.13762	1.32169	-1.61734	0.105804	0.999962
ENSG00000090376	IRAK3	17.6274	1.08417	0.670498	1.61697	0.105885	0.999962
ENSG00000129467	ADCY4	21.4368	1.0052	0.621956	1.6162	0.106052	0.999962
ENSG00000275426	ENSG00000275426	51.9664	0.714026	0.441913	1.61576	0.106146	0.999962
ENSG00000224568	LINC01886	1.36027	-4.00541	2.4797	-1.61528	0.10625	0.999962
ENSG00000162444	RBP7	2.19493	3.3503	2.07464	1.61488	0.106336	0.999962
ENSG00000227189	ENSG00000227189	1.78984	4.17936	2.58882	1.61439	0.106442	0.999962
ENSG00000255504	ENSG00000255504	1.78984	4.17936	2.58882	1.61439	0.106442	0.999962
ENSG00000178458	H3P16	34.1302	-0.927633	0.57468	-1.61417	0.10649	0.999962
ENSG00000138459	SLC35A5	687.976	-0.324728	0.201316	-1.61302	0.106739	0.999962
ENSG00000277171	ENSG00000277171	1.47147	3.90765	2.42262	1.61298	0.106748	0.999962
ENSG00000101938	CHRDL1	31.4246	0.880076	0.545871	1.61224	0.106909	0.999962
ENSG00000247595	SPTY2D1OS	29.8608	0.929047	0.576406	1.61179	0.107007	0.999962
ENSG00000158955	WNT9B	8.16522	-1.89592	1.17734	-1.61035	0.107322	0.999962
ENSG00000273254	ENSG00000273254	7.05806	-1.74682	1.08476	-1.61033	0.107326	0.999962
ENSG00000152580	IGSF10	283.84	-0.416929	0.258917	-1.61028	0.107337	0.999962
ENSG00000255358	NDUFAF2P2	1.72249	4.13623	2.5687	1.61025	0.107344	0.999962
ENSG00000110675	ELMOD1	13.1714	-1.33047	0.826301	-1.61015	0.107365	0.999962
ENSG00000229808	ENSG00000229808	4.9785	-2.05303	1.27518	-1.61	0.107398	0.999962
ENSG00000253540	FAM86HP	69.8672	-0.562516	0.34946	-1.60967	0.107469	0.999962
ENSG00000128591	FLNC	6.70187	1.91324	1.18929	1.60871	0.107679	0.999962
ENSG00000257335	MGAM	734.529	-0.306134	0.190325	-1.60848	0.10773	0.999962
ENSG00000250343	STK32A-AS1	2.32218	-3.71401	2.3093	-1.60828	0.107774	0.999962
ENSG00000101464	PIGU	1190.45	0.266605	0.165781	1.60817	0.107798	0.999962
ENSG00000287434	ENSG00000287434	5.87913	-1.7199	1.07004	-1.60733	0.107981	0.999962
ENSG00000162931	TRIM17	29.1422	-0.796336	0.495555	-1.60696	0.108063	0.999962
ENSG00000135914	HTR2B	7.01062	1.62899	1.01408	1.60638	0.108191	0.999962
ENSG00000106236	NPTX2	7229.5	-0.239089	0.148844	-1.6063	0.108207	0.999962
ENSG00000260027	HOXB7	15.1397	-1.25079	0.778682	-1.60629	0.108211	0.999962
ENSG00000285827	ENSG00000285827	3.99012	-2.90693	1.80994	-1.60609	0.108253	0.999962
ENSG00000175711	B3GNTL1	96.6944	-0.500093	0.311376	-1.60607	0.108258	0.999962
ENSG00000177427	MIEF2	393.56	0.333785	0.207876	1.60569	0.108341	0.999962
ENSG00000134245	WNT2B	86.1386	0.534837	0.333107	1.6056	0.108361	0.999962
ENSG00000227376	FTH1P16	13.7145	-1.74454	1.08673	-1.60531	0.108425	0.999962
ENSG00000279235	ENSG00000279235	5.66307	-1.84359	1.14908	-1.60441	0.108624	0.999962
ENSG00000205177	C11orf91	1.48256	3.91723	2.44453	1.60244	0.109058	0.999962
ENSG00000172640	OR10AD1	7.60306	-1.58727	0.990626	-1.60229	0.109091	0.999962
ENSG00000285905	BMP8B-AS1	11.5018	-1.25803	0.785386	-1.6018	0.1092	0.999962
ENSG00000143520	FLG2	13.4244	-1.30209	0.812944	-1.60169	0.109223	0.999962
ENSG00000268322	BNIP3P25	4.74607	-2.34348	1.46317	-1.60164	0.109234	0.999962
ENSG00000207870	MIR221	3.8457	-2.31148	1.44326	-1.60157	0.109251	0.999962
ENSG00000184895	SRY	6.22642	1.73276	1.08195	1.60152	0.109262	0.999962
ENSG00000225568	ENSG00000225568	1.55996	-4.21676	2.63319	-1.60139	0.109291	0.999962
ENSG00000224891	ARL14EPP1	1.55996	-4.21676	2.63319	-1.60139	0.109291	0.999962
ENSG00000285254	ENSG00000285254	1.55996	-4.21676	2.63319	-1.60139	0.109291	0.999962
ENSG00000271787	ENSG00000271787	1.79658	4.19981	2.62334	1.60094	0.109389	0.999962
ENSG00000254985	RSF1-IT2	1.36268	-4.0113	2.50588	-1.60076	0.109431	0.999962
ENSG00000237200	ZBTB40-IT1	9.50945	-1.37456	0.858889	-1.6004	0.109511	0.999962
ENSG00000008441	NFIX	929.179	0.265091	0.165658	1.60024	0.109546	0.999962
ENSG00000011260	UTP18	1159.33	-0.244388	0.152737	-1.60006	0.109584	0.999962
ENSG00000228653	HNRNPCP7	13.5289	1.20899	0.755679	1.59988	0.109626	0.999962
ENSG00000171119	NRTN	37.4693	0.949286	0.593391	1.59976	0.109651	0.999962
ENSG00000180828	BHLHE22	47.5555	-0.652466	0.407933	-1.59944	0.109722	0.999962
ENSG00000229622	MTND5P2	1.40442	-4.02657	2.51766	-1.59933	0.109747	0.999962
ENSG00000248785	HIGD1AP14	4.62724	-1.97643	1.23583	-1.59928	0.109758	0.999962
ENSG00000130147	SH3BP4	10.2263	1.45349	0.909161	1.59871	0.109884	0.999962
ENSG00000140548	ZNF710	943.264	-0.264456	0.165537	-1.59756	0.11014	0.999962
ENSG00000116833	NR5A2	9.04076	1.3913	0.871291	1.59683	0.110304	0.999962
ENSG00000115461	IGFBP5	11007.6	-0.271977	0.170387	-1.59623	0.110438	0.999962
ENSG00000286863	ENSG00000286863	11.6464	-1.24687	0.781311	-1.59587	0.110517	0.999962
ENSG00000252373	RNU6-358P	2.17761	3.32639	2.08515	1.59527	0.110651	0.999962
ENSG00000252552	RNU6-307P	2.8819	-2.98799	1.87326	-1.59507	0.110696	0.999962
ENSG00000129295	LRRC6	8.37391	1.50365	0.942959	1.59461	0.110801	0.999962
ENSG00000169715	MT1E	74.0337	0.666482	0.417964	1.59459	0.110803	0.999962
ENSG00000274727	ENSG00000274727	205.633	-0.432489	0.271251	-1.59442	0.110841	0.999962
ENSG00000205208	C4orf46	1108.11	0.241502	0.151529	1.59377	0.110988	0.999962
ENSG00000258512	LINC00239	3.63959	2.4048	1.5089	1.59375	0.110992	0.999962
ENSG00000201806	RNU4-8P	3.20331	-2.70902	1.70056	-1.59301	0.111157	0.999962
ENSG00000088280	ASAP3	311.106	-0.406519	0.255202	-1.59293	0.111176	0.999962
ENSG00000267157	ENSG00000267157	1.90075	-4.51312	2.83475	-1.59207	0.11137	0.999962
ENSG00000278703	ENSG00000278703	5.07189	2.17296	1.36527	1.5916	0.111475	0.999962
ENSG00000171055	FEZ2	484.054	0.291685	0.18327	1.59156	0.111483	0.999962
ENSG00000259326	ENSG00000259326	6.53043	-1.67041	1.04959	-1.5915	0.111498	0.999962
ENSG00000229337	ENSG00000229337	46.3839	-0.650591	0.408938	-1.59093	0.111626	0.999962
ENSG00000226158	CLCP2	3.79046	-2.32003	1.45865	-1.59053	0.111715	0.999962
ENSG00000188338	SLC38A3	664.416	0.454501	0.285756	1.59052	0.111717	0.999962
ENSG00000223813	ENSG00000223813	15.7648	-1.16219	0.730807	-1.59028	0.111773	0.999962
ENSG00000161103	ENSG00000161103	19.1807	1.02468	0.644397	1.59013	0.111805	0.999962
ENSG00000180767	CHST13	39.3345	-1.13118	0.711487	-1.58989	0.111861	0.999962
ENSG00000070985	TRPM5	113.867	0.441397	0.277671	1.58964	0.111916	0.999962
ENSG00000149634	SPATA25	107.071	-0.448672	0.282258	-1.58958	0.11193	0.999962
ENSG00000227964	LINC01429	1.69408	4.10491	2.58394	1.58863	0.112145	0.999962
ENSG00000166147	FBN1	25.6538	-0.952487	0.599677	-1.58833	0.112211	0.999962
ENSG00000259205	PRKXP1	25.634	-1.00396	0.632111	-1.58827	0.112226	0.999962
ENSG00000135407	AVIL	66.0908	0.556815	0.350718	1.58764	0.112367	0.999962
ENSG00000171126	KCNG3	1015.28	0.260875	0.164386	1.58697	0.112519	0.999962
ENSG00000265469	POLR3KP2	3.51744	3.10395	1.95617	1.58675	0.11257	0.999962
ENSG00000266777	SH3GL1P1	58.6864	-0.620326	0.39117	-1.58582	0.11278	0.999962
ENSG00000213366	GSTM2	708.008	-0.300055	0.189319	-1.58492	0.112985	0.999962
ENSG00000287594	ENSG00000287594	17.6969	-1.02482	0.646699	-1.58469	0.113036	0.999962
ENSG00000237003	ENSG00000237003	1.34827	-3.97423	2.50798	-1.58463	0.11305	0.999962
ENSG00000242142	SERBP1P3	1.58729	-4.20812	2.65772	-1.58336	0.11334	0.999962
ENSG00000197647	ZNF433	119.484	0.517382	0.326929	1.58255	0.113524	0.999962
ENSG00000172799	ZBTB8OSP2	13.8697	-1.22888	0.777198	-1.58117	0.113839	0.999962
ENSG00000047457	CP	4.82376	-2.01681	1.27615	-1.58039	0.114017	0.999962
ENSG00000127463	EMC1	2183.15	-0.274132	0.173497	-1.58004	0.114099	0.999962
ENSG00000288073	ENSG00000288073	4.87455	1.99601	1.2635	1.57974	0.114167	0.999962
ENSG00000277775	H3C7	3.57476	3.14088	1.98883	1.57926	0.114276	0.999962
ENSG00000255250	ENSG00000255250	1.59451	-4.22193	2.67381	-1.57899	0.114338	0.999962
ENSG00000186529	CYP4F3	12.2268	-1.48247	0.938984	-1.5788	0.114382	0.999962
ENSG00000164411	GJB7	2.66967	-2.92595	1.85402	-1.57817	0.114527	0.999962
ENSG00000185974	GRK1	7.54157	-1.66658	1.05605	-1.57813	0.114535	0.999962
ENSG00000235072	ARNILA	16.7045	1.10004	0.697274	1.57763	0.114651	0.999962
ENSG00000240173	RN7SL771P	10.4009	-1.34864	0.855011	-1.57734	0.114717	0.999962
ENSG00000225611	LINC02158	1.57916	-4.25037	2.69814	-1.5753	0.115187	0.999962
ENSG00000214897	PNMA6E	5.41955	-2.17917	1.38381	-1.57476	0.115312	0.999962
ENSG00000200356	RNU6-833P	4.92267	-1.88074	1.19493	-1.57393	0.115503	0.999962
ENSG00000279991	ENSG00000279991	2.06942	3.25246	2.06683	1.57364	0.11557	0.999962
ENSG00000287865	ENSG00000287865	2.2627	-3.65948	2.32586	-1.57339	0.11563	0.999962
ENSG00000132329	RAMP1	834.522	0.302322	0.192235	1.57267	0.115796	0.999962
ENSG00000147676	MAL2	2798.22	-0.26798	0.170456	-1.57214	0.115919	0.999962
ENSG00000270402	ENSG00000270402	2.71695	2.8517	1.81464	1.5715	0.116066	0.999962
ENSG00000245522	LINC02709	26.6479	0.878787	0.55943	1.57086	0.116214	0.999962
ENSG00000226937	CEP164P1	6.69647	-1.9811	1.26119	-1.57082	0.116225	0.999962
ENSG00000122417	ODF2L	357.347	-0.293632	0.187034	-1.56994	0.116429	0.999962
ENSG00000248202	LINC02234	1.93142	-4.48422	2.8587	-1.56862	0.116735	0.999962
ENSG00000108684	ASIC2	57.8128	-0.699262	0.445878	-1.56828	0.116816	0.999962
ENSG00000287633	ENSG00000287633	1.45063	3.88858	2.47989	1.56804	0.116871	0.999962
ENSG00000232136	DUXAP7	1.80886	-3.34592	2.13401	-1.56791	0.116903	0.999962
ENSG00000266405	CBX3P2	43.4017	-0.647923	0.413277	-1.56777	0.116935	0.999962
ENSG00000138448	ITGAV	672.241	-0.327759	0.209175	-1.56691	0.117136	0.999962
ENSG00000279971	ENSG00000279971	4.95632	-2.07354	1.32505	-1.56487	0.117613	0.999962
ENSG00000279985	ENSG00000279985	1.55036	-4.19817	2.68443	-1.56389	0.117843	0.999962
ENSG00000225726	ENSG00000225726	1.55036	-4.19817	2.68443	-1.56389	0.117843	0.999962
ENSG00000214047	RPS11P7	1.66923	4.08568	2.61275	1.56375	0.117877	0.999962
ENSG00000231193	ENSG00000231193	1.66923	4.08568	2.61275	1.56375	0.117877	0.999962
ENSG00000049283	EPN3	13.5784	1.14641	0.733119	1.56374	0.117879	0.999962
ENSG00000180914	OXTR	65.8949	0.6012	0.384499	1.56359	0.117913	0.999962
ENSG00000256315	ENSG00000256315	1.63384	-4.23793	2.71044	-1.56356	0.117922	0.999962
ENSG00000091490	SEL1L3	770.073	0.328324	0.210059	1.56301	0.11805	0.999962
ENSG00000204618	RNF39	83.0872	-0.506626	0.324152	-1.56292	0.11807	0.999962
ENSG00000260293	ENSG00000260293	2217.7	-0.251577	0.160993	-1.56266	0.118133	0.999962
ENSG00000231663	COA6-AS1	66.1705	-0.663196	0.424492	-1.56233	0.118211	0.999962
ENSG00000267219	ENSG00000267219	13.9417	-1.1224	0.718515	-1.56211	0.118262	0.999962
ENSG00000089041	P2RX7	2.3453	3.45574	2.21271	1.56177	0.118343	0.999962
ENSG00000079112	CDH17	1006.83	-0.284235	0.182087	-1.56099	0.118526	0.999962
ENSG00000229195	ENSG00000229195	2.37671	3.46746	2.22156	1.56082	0.118566	0.999962
ENSG00000213433	RPLP1P6	28.8111	0.987932	0.633242	1.56012	0.118732	0.999962
ENSG00000235258	NDUFB4P6	5.65812	1.77084	1.1351	1.56006	0.118745	0.999962
ENSG00000119986	AVPI1	47.1275	0.619329	0.397022	1.55994	0.118775	0.999962
ENSG00000188706	ZDHHC9	694.697	0.268362	0.172043	1.55985	0.118794	0.999962
ENSG00000271500	ENSG00000271500	7.50391	-1.73056	1.1096	-1.55963	0.118846	0.999962
ENSG00000071967	CYBRD1	1.64839	4.06874	2.60897	1.55952	0.118873	0.999962
ENSG00000259232	ENSG00000259232	2.36562	3.46054	2.21934	1.55927	0.118933	0.999962
ENSG00000257137	LINC02874	1.30412	-3.95327	2.5355	-1.55917	0.118957	0.999962
ENSG00000255418	LINC02718	3.92932	-2.05402	1.31763	-1.55888	0.119024	0.999962
ENSG00000287402	ENSG00000287402	4.16212	2.33659	1.49936	1.55839	0.119141	0.999962
ENSG00000216316	ENSG00000216316	12.2181	-1.24209	0.797036	-1.55838	0.119142	0.999962
ENSG00000225127	LINC00237	138.209	0.404736	0.259719	1.55836	0.119147	0.999962
ENSG00000182327	GLTPD2	524.743	-0.324539	0.208282	-1.55818	0.119191	0.999962
ENSG00000230067	HSPD1P6	1.82087	-3.37258	2.16448	-1.55815	0.119198	0.999962
ENSG00000287496	ENSG00000287496	3.31914	2.61134	1.67606	1.55803	0.119227	0.999962
ENSG00000280327	ENSG00000280327	13.6003	-1.13606	0.729265	-1.55781	0.119277	0.999962
ENSG00000223462	ENSG00000223462	3.38239	2.90702	1.86628	1.55765	0.119315	0.999962
ENSG00000230747	ENSG00000230747	5.07114	-1.92882	1.23831	-1.55763	0.11932	0.999962
ENSG00000264853	ENSG00000264853	5.49977	-1.80236	1.15713	-1.55761	0.119325	0.999962
ENSG00000272979	ENSG00000272979	10.426	1.48985	0.956549	1.55753	0.119345	0.999962
ENSG00000231113	ENSG00000231113	112.149	-0.521957	0.335283	-1.55677	0.119526	0.999962
ENSG00000279147	ENSG00000279147	2.81652	-2.97914	1.91407	-1.55644	0.119603	0.999962
ENSG00000166387	PPFIBP2	145.622	0.406636	0.261341	1.55596	0.119718	0.999962
ENSG00000166578	IQCD	113.36	-0.438822	0.28203	-1.55594	0.119721	0.999962
ENSG00000230569	ENSG00000230569	1.57769	-4.19031	2.69354	-1.55569	0.119782	0.999962
ENSG00000274895	ENSG00000274895	35.0348	0.694919	0.446827	1.55523	0.119891	0.999962
ENSG00000275569	ENSG00000275569	1.82878	-3.31725	2.13355	-1.5548	0.119994	0.999962
ENSG00000253295	ENSG00000253295	1.42929	3.85623	2.48072	1.55448	0.12007	0.999962
ENSG00000009790	TRAF3IP3	14.6198	-1.13665	0.731312	-1.55426	0.120124	0.999962
ENSG00000285280	ENSG00000285280	2.39888	3.48136	2.24119	1.55335	0.120339	0.999962
ENSG00000183508	TENT5C	1667.44	-0.303971	0.195832	-1.5522	0.120615	0.999962
ENSG00000150672	DLG2	614.642	-0.364144	0.234641	-1.55192	0.120681	0.999962
ENSG00000188163	FAM166A	19.3087	-0.993854	0.640408	-1.55191	0.120684	0.999962
ENSG00000248936	ENSG00000248936	8.37999	1.47088	0.947921	1.55169	0.120737	0.999962
ENSG00000165272	AQP3	139.127	0.445625	0.28724	1.5514	0.120806	0.999962
ENSG00000188800	TMCO2	1.62756	4.05162	2.61238	1.55093	0.120919	0.999962
ENSG00000230432	ENSG00000230432	12.622	-1.2702	0.820128	-1.54878	0.121434	0.999962
ENSG00000218416	ENSG00000218416	74.5597	-0.616367	0.397975	-1.54876	0.12144	0.999962
ENSG00000287859	ENSG00000287859	3.02784	-3.07395	1.98507	-1.54853	0.121494	0.999962
ENSG00000269524	ENSG00000269524	5.31207	-2.22098	1.43449	-1.54828	0.121556	0.999962
ENSG00000282097	ENSG00000282097	3.90721	-2.3529	1.51996	-1.54801	0.121621	0.999962
ENSG00000279196	ENSG00000279196	12.3174	1.20277	0.777139	1.54768	0.121699	0.999962
ENSG00000257556	LINC02298	9.31175	1.41789	0.916212	1.54756	0.121728	0.999962
ENSG00000105329	TGFB1	398.309	0.291068	0.188087	1.54752	0.121739	0.999962
ENSG00000254495	ENSG00000254495	6.39935	-1.70404	1.10174	-1.54668	0.12194	0.999962
ENSG00000215869	ENSG00000215869	1.37654	3.80658	2.46182	1.54625	0.122044	0.999962
ENSG00000175518	UBQLNL	10.6167	1.25358	0.810982	1.54576	0.122163	0.999962
ENSG00000159733	ZFYVE28	257.384	-0.349824	0.226335	-1.5456	0.122201	0.999962
ENSG00000279464	ENSG00000279464	18.4362	1.04979	0.679298	1.5454	0.122249	0.999962
ENSG00000132170	PPARG	1.85276	-4.44944	2.87943	-1.54525	0.122286	0.999962
ENSG00000254607	ENSG00000254607	1.64082	4.05321	2.62314	1.54517	0.122304	0.999962
ENSG00000177875	CCDC184	32.7355	-0.752994	0.487367	-1.54503	0.12234	0.999962
ENSG00000237976	RFX5-AS1	5.54018	1.75348	1.135	1.54492	0.122365	0.999962
ENSG00000242607	RPS3AP34	7.55966	-1.73278	1.12191	-1.54449	0.12247	0.999962
ENSG00000236015	ENSG00000236015	26.0368	-0.899106	0.582407	-1.54378	0.122642	0.999962
ENSG00000124568	SLC17A1	11.7002	-1.28794	0.834634	-1.54311	0.122803	0.999962
ENSG00000232375	ENSG00000232375	1.47364	3.8967	2.52688	1.5421	0.123049	0.999962
ENSG00000147065	MSN	5.55827	-6.03494	3.91559	-1.54126	0.123254	0.999962
ENSG00000021826	CPS1	5.51891	-6.02542	3.90972	-1.54114	0.123283	0.999962
ENSG00000215474	SKOR2	21.4798	0.924221	0.600131	1.54003	0.123552	0.999962
ENSG00000239921	LINC01471	2.06102	3.24581	2.10819	1.53962	0.123652	0.999962
ENSG00000288538	ENSG00000288538	30.7347	0.75387	0.48976	1.53926	0.12374	0.999962
ENSG00000265713	ENSG00000265713	5.44735	-1.98084	1.28766	-1.53833	0.123969	0.999962
ENSG00000267120	ENSG00000267120	1.66299	4.07145	2.64687	1.53822	0.123996	0.999962
ENSG00000282390	ENSG00000282390	3.17371	-2.59974	1.69083	-1.53755	0.124158	0.999962
ENSG00000279443	ENSG00000279443	25.3983	-0.838311	0.54533	-1.53725	0.124231	0.999962
ENSG00000254873	ENSG00000254873	17.1772	1.05826	0.688641	1.53673	0.124359	0.999962
ENSG00000138615	CILP	14.096	-1.19427	0.777396	-1.53624	0.124479	0.999962
ENSG00000236337	FMR1-IT1	13.9029	-1.18251	0.769801	-1.53613	0.124506	0.999962
ENSG00000172009	THOP1	2576.11	-0.226499	0.147472	-1.53588	0.124568	0.999962
ENSG00000234390	USP27X-DT	107.267	0.437888	0.285153	1.53562	0.124631	0.999962
ENSG00000267072	ENSG00000267072	1.41821	3.84614	2.50497	1.53541	0.124684	0.999962
ENSG00000284654	ENSG00000284654	32.526	-0.728187	0.474582	-1.53437	0.124938	0.999962
ENSG00000135900	MRPL44	730.335	0.254948	0.166165	1.53431	0.124953	0.999962
ENSG00000157657	ZNF618	1259.75	-0.266428	0.173669	-1.53412	0.125	0.999962
ENSG00000256948	ENSG00000256948	8.19606	1.50611	0.98177	1.53407	0.125012	0.999962
ENSG00000122565	CBX3	2357.27	-0.242308	0.157956	-1.53403	0.125023	0.999962
ENSG00000258376	ENSG00000258376	9.70128	-1.29731	0.846086	-1.53331	0.1252	0.999962
ENSG00000130997	POLN	17.2175	-1.08264	0.706255	-1.53293	0.125292	0.999962
ENSG00000231046	ENSG00000231046	1.48458	-4.13202	2.69559	-1.53288	0.125305	0.999962
ENSG00000285612	ENSG00000285612	1.48458	-4.13202	2.69559	-1.53288	0.125305	0.999962
ENSG00000134531	EMP1	5.49086	-1.88532	1.2301	-1.53265	0.125362	0.999962
ENSG00000238184	CD81-AS1	16.0758	1.15109	0.751109	1.53252	0.125394	0.999962
ENSG00000255181	CCDC166	1.61864	4.03499	2.63292	1.53252	0.125395	0.999962
ENSG00000237306	HSPE1P22	1.61864	4.03499	2.63292	1.53252	0.125395	0.999962
ENSG00000234350	ENSG00000234350	12.6271	1.16032	0.757408	1.53196	0.125532	0.999962
ENSG00000265190	ANXA8	1.35571	3.78652	2.47173	1.53193	0.12554	0.999962
ENSG00000253389	ENSG00000253389	141.537	0.409388	0.26724	1.53191	0.125544	0.999962
ENSG00000129055	ANAPC13	1593.17	0.289777	0.189229	1.53136	0.12568	0.999962
ENSG00000234943	ENSG00000234943	3.0907	-2.43831	1.59264	-1.53098	0.125774	0.999962
ENSG00000235127	ENSG00000235127	1.52154	-4.14213	2.70564	-1.53092	0.125789	0.999962
ENSG00000225349	ANKRD49P2	1.52154	-4.14213	2.70564	-1.53092	0.125789	0.999962
ENSG00000259760	ENSG00000259760	1.52154	-4.14213	2.70564	-1.53092	0.125789	0.999962
ENSG00000248791	ENSG00000248791	19.729	-1.46346	0.955944	-1.53091	0.125792	0.999962
ENSG00000130363	RSPH3	536.52	-0.370128	0.241957	-1.52973	0.126084	0.999962
ENSG00000166407	LMO1	254.19	0.316159	0.206709	1.52949	0.126143	0.999962
ENSG00000136929	HEMGN	2.97862	-2.42752	1.58751	-1.52914	0.126231	0.999962
ENSG00000236430	KRT8P29	7.27963	-1.54811	1.01262	-1.52881	0.12631	0.999962
ENSG00000043591	ADRB1	1.67107	4.0947	2.67838	1.5288	0.126314	0.999962
ENSG00000226986	PRELID1P5	5.373	-5.98603	3.91589	-1.52865	0.126351	0.999962
ENSG00000184617	ZNF840P	9.97091	-1.26722	0.829263	-1.52812	0.126482	0.999962
ENSG00000109586	GALNT7	305.451	0.374416	0.245052	1.5279	0.126537	0.999962
ENSG00000275120	ENSG00000275120	37.6362	-0.865938	0.566782	-1.52782	0.126558	0.999962
ENSG00000213542	ENSG00000213542	12.7481	1.22003	0.798731	1.52746	0.126647	0.999962
ENSG00000237638	LINC02245	73.156	-0.641937	0.420287	-1.52738	0.126667	0.999962
ENSG00000183682	BMP8A	345.584	-0.31569	0.206767	-1.52679	0.126814	0.999962
ENSG00000137269	LRRC1	1087.3	0.23373	0.153136	1.5263	0.126936	0.999962
ENSG00000165923	AGBL2	50.3285	-0.619136	0.405685	-1.52615	0.126973	0.999962
ENSG00000257376	ENSG00000257376	3.34081	-2.53612	1.66245	-1.52554	0.127125	0.999962
ENSG00000287564	ENSG00000287564	2.62128	-2.82197	1.85007	-1.52533	0.127176	0.999962
ENSG00000260367	ENSG00000260367	27.3825	0.806502	0.52879	1.52518	0.127214	0.999962
ENSG00000233937	CTC-338M12.4	152.373	-0.422058	0.276729	-1.52517	0.127218	0.999962
ENSG00000269696	ZNF470-DT	36.1805	-0.69254	0.454294	-1.52443	0.127401	0.999962
ENSG00000271131	PPIAP75	1.77403	-4.41402	2.89566	-1.52436	0.12742	0.999962
ENSG00000227069	CNN2P2	1.77403	-4.41402	2.89566	-1.52436	0.12742	0.999962
ENSG00000259538	UBE2Q2P11	2.33204	3.45527	2.26696	1.52419	0.127462	0.999962
ENSG00000279759	ENSG00000279759	242.721	-0.459689	0.30161	-1.52412	0.12748	0.999962
ENSG00000231447	ENSG00000231447	2.1369	-3.58517	2.35343	-1.52338	0.127664	0.999962
ENSG00000152467	ZSCAN1	31.6102	-0.837449	0.549748	-1.52333	0.127676	0.999962
ENSG00000285879	ENSG00000285879	6.66927	-1.89765	1.24621	-1.52274	0.127825	0.999962
ENSG00000144583	MARCHF4	660.293	-0.247513	0.162562	-1.52257	0.127866	0.999962
ENSG00000128283	CDC42EP1	4.77338	-2.13256	1.40119	-1.52196	0.128019	0.999962
ENSG00000186889	TMEM17	152.294	0.37805	0.248553	1.52101	0.128258	0.999962
ENSG00000243175	RPSAP36	1.53836	-4.17551	2.74602	-1.52057	0.128369	0.999962
ENSG00000259201	ENSG00000259201	1.53836	-4.17551	2.74602	-1.52057	0.128369	0.999962
ENSG00000158286	RNF207	164.692	-0.361342	0.237692	-1.52021	0.128459	0.999962
ENSG00000253190	ENSG00000253190	2.27588	3.45518	2.27351	1.51975	0.128573	0.999962
ENSG00000204439	C6orf47	659.538	0.257357	0.169341	1.51975	0.128574	0.999962
ENSG00000285781	ENSG00000285781	2.03087	-3.5038	2.30557	-1.51971	0.128584	0.999962
ENSG00000053702	NRIP2	180.346	-0.402338	0.264758	-1.51964	0.128601	0.999962
ENSG00000169026	SLC49A3	35.0878	0.823594	0.542307	1.51869	0.128842	0.999962
ENSG00000100079	LGALS2	68.0844	-0.865297	0.569859	-1.51844	0.128903	0.999962
ENSG00000212440	SNORA75	2.72118	2.73733	1.80309	1.51813	0.128982	0.999962
ENSG00000214274	ANG	87.1448	0.524744	0.345669	1.51805	0.129001	0.999962
ENSG00000220201	ZGLP1	64.654	0.566671	0.373346	1.51782	0.12906	0.999962
ENSG00000286017	ENSG00000286017	1.67408	4.08074	2.68965	1.5172	0.129216	0.999962
ENSG00000222266	RNU6-757P	1.47258	-4.10753	2.70918	-1.51615	0.129481	0.999962
ENSG00000276641	MIR6769A	3.47946	-2.26142	1.49182	-1.51589	0.129548	0.999962
ENSG00000250240	ENSG00000250240	3.67574	2.3152	1.52795	1.51524	0.129712	0.999962
ENSG00000170043	TRAPPC1	1570.15	0.222569	0.146907	1.51503	0.129764	0.999962
ENSG00000138964	PARVG	1.62132	4.03687	2.66492	1.51482	0.129817	0.999962
ENSG00000130182	ZSCAN10	17.5544	1.16209	0.767248	1.51462	0.129869	0.999962
ENSG00000154153	RETREG1	301.147	-0.296577	0.195837	-1.51441	0.129921	0.999962
ENSG00000173261	PLAC8L1	9.13639	1.40808	0.929802	1.51439	0.129928	0.999962
ENSG00000258603	ENSG00000258603	6.65644	-1.89771	1.25336	-1.5141	0.130001	0.999962
ENSG00000148444	COMMD3	230.67	0.438468	0.289621	1.51394	0.130041	0.999962
ENSG00000157388	CACNA1D	1221.66	-0.260337	0.171965	-1.5139	0.130051	0.999962
ENSG00000232363	ENSG00000232363	6.22434	2.0985	1.38631	1.51374	0.130093	0.999962
ENSG00000285597	ENSG00000285597	1.75913	-3.27032	2.16089	-1.51341	0.130175	0.999962
ENSG00000259726	CSPG4P11	13.4534	1.05838	0.699706	1.51261	0.130379	0.999962
ENSG00000100505	TRIM9	288.049	-0.331262	0.219028	-1.51242	0.130426	0.999962
ENSG00000280079	ENSG00000280079	1.36545	3.79609	2.51013	1.51231	0.130456	0.999962
ENSG00000279821	ENSG00000279821	61.2571	-0.649971	0.429824	-1.51218	0.130488	0.999962
ENSG00000232187	FTH1P7	8.18903	-1.52502	1.00882	-1.51169	0.130613	0.999962
ENSG00000279406	ENSG00000279406	5.17437	1.81326	1.19976	1.51135	0.1307	0.999962
ENSG00000101180	HRH3	17.464	-1.06522	0.704915	-1.51113	0.130756	0.999962
ENSG00000270149	ENSG00000270149	10.8837	1.21072	0.801211	1.51112	0.130759	0.999962
ENSG00000252343	RNU2-34P	2.04952	-3.49546	2.31321	-1.51108	0.130768	0.999962
ENSG00000234678	ELF3-AS1	242.258	-0.375681	0.248727	-1.51042	0.130937	0.999962
ENSG00000213600	ENSG00000213600	18.5219	-1.06746	0.706955	-1.50994	0.131059	0.999962
ENSG00000162769	FLVCR1	2650.8	-0.222364	0.147287	-1.50973	0.131112	0.999962
ENSG00000136267	DGKB	23.8593	-0.960957	0.636892	-1.50882	0.131344	0.999962
ENSG00000235494	ENSG00000235494	2.20656	3.43751	2.27837	1.50876	0.13136	0.999962
ENSG00000141499	WRAP53	815.005	0.237309	0.157348	1.50818	0.131508	0.999962
ENSG00000287868	ENSG00000287868	2.44893	-2.7715	1.83781	-1.50804	0.131543	0.999962
ENSG00000181929	PRKAG1	36.1853	0.744182	0.49362	1.5076	0.131657	0.999962
ENSG00000253858	ENSG00000253858	1.43324	-4.0926	2.71548	-1.50714	0.131775	0.999962
ENSG00000275371	ENSG00000275371	6.62399	-1.57024	1.0419	-1.50709	0.131787	0.999962
ENSG00000266969	CEP192-DT	12.4313	-1.09473	0.726436	-1.50699	0.131813	0.999962
ENSG00000165617	DACT1	340.63	-0.332705	0.220781	-1.50695	0.131824	0.999962
ENSG00000234315	OSTCP5	1.24556	-3.89268	2.58358	-1.5067	0.131887	0.999962
ENSG00000134851	TMEM165	1318.33	-0.242894	0.161226	-1.50655	0.131927	0.999962
ENSG00000287200	ENSG00000287200	11.4807	1.22449	0.812995	1.50615	0.132028	0.999962
ENSG00000227359	ENSG00000227359	10.2338	1.26123	0.837735	1.50552	0.132189	0.999962
ENSG00000284657	ENSG00000284657	10.5869	-1.50751	1.00133	-1.50551	0.132194	0.999962
ENSG00000241956	ENSG00000241956	6.74415	1.66455	1.10566	1.50548	0.1322	0.999962
ENSG00000284015	MIR1281	7.01134	-1.99085	1.32258	-1.50527	0.132254	0.999962
ENSG00000287584	ENSG00000287584	13.9605	-1.03271	0.686307	-1.50474	0.132391	0.999962
ENSG00000269621	ENSG00000269621	19.379	-1.23382	0.820076	-1.50452	0.132447	0.999962
ENSG00000160201	U2AF1	101.395	-0.439343	0.292068	-1.50425	0.132517	0.999962
ENSG00000200241	Y_RNA	1.56506	3.99887	2.65932	1.50372	0.132654	0.999962
ENSG00000244218	RN7SL81P	7.70289	1.46721	0.976126	1.5031	0.132814	0.999962
ENSG00000265010	ENSG00000265010	10.388	-1.48988	0.991409	-1.50279	0.132894	0.999962
ENSG00000223551	TMSB4XP4	10.0393	1.25806	0.837157	1.50278	0.132896	0.999962
ENSG00000224733	ENSG00000224733	1.29452	-3.9278	2.61376	-1.50274	0.132906	0.999962
ENSG00000233893	EZR-AS1	1.29452	-3.9278	2.61376	-1.50274	0.132906	0.999962
ENSG00000276102	MIR6747	1.29452	-3.9278	2.61376	-1.50274	0.132906	0.999962
ENSG00000151838	CCDC175	1.29452	-3.9278	2.61376	-1.50274	0.132906	0.999962
ENSG00000142039	CCDC97	1023.77	-0.231329	0.15394	-1.50272	0.132912	0.999962
ENSG00000255355	ENSG00000255355	7.04759	1.92289	1.27967	1.50265	0.13293	0.999962
ENSG00000215156	ENSG00000215156	226.597	-0.54539	0.363104	-1.50202	0.133091	0.999962
ENSG00000160325	CACFD1	5347.15	0.206118	0.13723	1.50198	0.133101	0.999962
ENSG00000140986	RPL3L	28.193	-0.776414	0.516937	-1.50195	0.133109	0.999962
ENSG00000234558	API5P1	1.99815	-3.46549	2.30779	-1.50164	0.133189	0.999962
ENSG00000149735	GPHA2	1.99815	-3.46549	2.30779	-1.50164	0.133189	0.999962
ENSG00000233980	FDPSP2	1.34462	3.77582	2.51472	1.50149	0.13323	0.999962
ENSG00000137090	DMRT1	5.23965	1.94037	1.29242	1.50135	0.133265	0.999962
ENSG00000134184	GSTM1	253.118	0.327441	0.218148	1.501	0.133355	0.999962
ENSG00000171992	SYNPO	125.386	-0.460454	0.306927	-1.50021	0.133561	0.999962
ENSG00000242600	MBL1P	1.87221	3.1833	2.1221	1.50007	0.133596	0.999962
ENSG00000272153	ENSG00000272153	75.0274	0.524844	0.349934	1.49984	0.133656	0.999962
ENSG00000279839	ENSG00000279839	2.98689	2.56817	1.7126	1.49957	0.133726	0.999962
ENSG00000242583	KMT5AP3	3.04939	2.60364	1.73868	1.49748	0.134269	0.999962
ENSG00000168263	KCNV2	4.41322	-1.9851	1.32563	-1.49747	0.13427	0.999962
ENSG00000285517	ENSG00000285517	8.28423	-1.46787	0.980283	-1.49739	0.134292	0.999962
ENSG00000173401	GLIPR1L1	31.688	-0.75583	0.504775	-1.49736	0.1343	0.999962
ENSG00000229880	IMMTP1	9.27946	-1.53488	1.02522	-1.49713	0.134361	0.999962
ENSG00000279022	ENSG00000279022	1.85138	3.16763	2.11586	1.49709	0.13437	0.999962
ENSG00000251314	ENSG00000251314	1.46539	-4.09278	2.73477	-1.49657	0.134504	0.999962
ENSG00000175202	HIGD2B	1.46539	-4.09278	2.73477	-1.49657	0.134504	0.999962
ENSG00000155026	RSPH10B	1.94525	3.14771	2.10334	1.49653	0.134516	0.999962
ENSG00000182670	TTC3	8624.46	-0.213893	0.142936	-1.49642	0.134544	0.999962
ENSG00000188803	SHISA6	107.996	0.472203	0.315573	1.49634	0.134566	0.999962
ENSG00000200089	SNORD114-31	4.77254	-1.98335	1.32582	-1.49594	0.134669	0.999962
ENSG00000260855	ENSG00000260855	70.7609	-0.523927	0.350354	-1.49542	0.134805	0.999962
ENSG00000285803	ENSG00000285803	41.8225	-0.717605	0.4799	-1.49532	0.134831	0.999962
ENSG00000231579	RPL7P21	3.4695	2.33611	1.56231	1.49529	0.134838	0.999962
ENSG00000115310	RTN4	7332.34	0.198934	0.13304	1.49529	0.134839	0.999962
ENSG00000234155	LINC02535	6.9471	1.62754	1.08859	1.4951	0.134889	0.999962
ENSG00000282911	DUX4L35	7.85857	-1.61546	1.08053	-1.49507	0.134897	0.999962
ENSG00000272986	ENSG00000272986	23.5728	-1.10519	0.739243	-1.49503	0.134908	0.999962
ENSG00000269837	IPO5P1	197.384	0.344903	0.230743	1.49475	0.13498	0.999962
ENSG00000177045	SIX5	35.9428	0.703522	0.470694	1.49465	0.135006	0.999962
ENSG00000278493	ENSG00000278493	4.20563	2.0874	1.3966	1.49462	0.135013	0.999962
ENSG00000267064	UXT-AS1	69.9045	0.56315	0.376879	1.49425	0.135111	0.999962
ENSG00000186470	BTN3A2	86.4329	0.501173	0.335521	1.49372	0.135249	0.999962
ENSG00000248890	HHIP-AS1	6.52709	-1.59923	1.07237	-1.4913	0.135882	0.999962
ENSG00000212190	RNU6-298P	5.28314	-1.72342	1.15574	-1.49118	0.135915	0.999962
ENSG00000126752	SSX1	13.2341	1.23211	0.826395	1.49094	0.135977	0.999962
ENSG00000144481	TRPM8	209.514	-0.399016	0.267633	-1.49091	0.135986	0.999962
ENSG00000251689	ENSG00000251689	1.8891	3.14772	2.112	1.4904	0.13612	0.999962
ENSG00000187066	TMEM262	13.9966	-1.12775	0.756867	-1.49002	0.136218	0.999962
ENSG00000197566	ZNF624	277.321	0.402793	0.270414	1.48954	0.136345	0.999962
ENSG00000139547	RDH16	13.1185	-1.27315	0.854786	-1.48943	0.136374	0.999962
ENSG00000262172	ENSG00000262172	22.0375	-0.874671	0.587388	-1.48909	0.136465	0.999962
ENSG00000233332	ENSG00000233332	7.62443	1.54518	1.03814	1.48841	0.136643	0.999962
ENSG00000280987	MATR3	2.41291	-2.70234	1.81566	-1.48835	0.136658	0.999962
ENSG00000137494	ANKRD42	160.289	-0.365174	0.245373	-1.48824	0.136688	0.999962
ENSG00000248971	KRT8P46	21.9586	-0.846905	0.569085	-1.48819	0.136701	0.999962
ENSG00000011198	ABHD5	819.77	0.242964	0.16337	1.4872	0.136962	0.999962
ENSG00000227252	ENSG00000227252	23.2408	0.902343	0.606843	1.48695	0.137029	0.999962
ENSG00000202399	Y_RNA	3.21778	2.70574	1.82002	1.48666	0.137106	0.999962
ENSG00000179058	C9orf50	2.91364	-2.46122	1.6578	-1.48463	0.137641	0.999962
ENSG00000137819	PAQR5	4.94111	-2.34949	1.58261	-1.48457	0.137659	0.999962
ENSG00000287385	ENSG00000287385	2.81254	-2.35237	1.58471	-1.48442	0.137698	0.999962
ENSG00000215595	C20orf202	11.7728	1.16641	0.785842	1.48428	0.137734	0.999962
ENSG00000225928	CACYBPP1	2.54426	2.62679	1.76995	1.4841	0.137782	0.999962
ENSG00000286322	ENSG00000286322	1.93283	3.13886	2.1153	1.48388	0.13784	0.999962
ENSG00000260461	ENSG00000260461	1.32379	3.75524	2.53069	1.48388	0.13784	0.999962
ENSG00000260339	HEXA-AS1	23.339	-0.88785	0.598335	-1.48387	0.137844	0.999962
ENSG00000207646	MIR655	1.46057	-4.0831	2.75183	-1.48378	0.137867	0.999962
ENSG00000229060	ENSG00000229060	1.72607	-3.25752	2.1955	-1.48373	0.137881	0.999962
ENSG00000270964	MAP2K5-DT	93.2157	0.492864	0.332216	1.48357	0.137924	0.999962
ENSG00000205022	PABPN1L	120.009	-0.549185	0.370215	-1.48342	0.137962	0.999962
ENSG00000267681	ENSG00000267681	23.6239	0.886672	0.597726	1.48341	0.137966	0.999962
ENSG00000151651	ADAM8	43.0845	0.595606	0.401578	1.48316	0.138031	0.999962
ENSG00000196739	COL27A1	1051.38	-0.30963	0.208804	-1.48287	0.138108	0.999962
ENSG00000004939	SLC4A1	4.06343	2.04804	1.38147	1.48251	0.138206	0.999962
ENSG00000247381	PLUT	150.976	0.378274	0.255273	1.48184	0.138382	0.999962
ENSG00000205559	CHKB-DT	179.492	-0.34703	0.234214	-1.48168	0.138426	0.999962
ENSG00000227214	HCG15	1.77503	-3.2818	2.21597	-1.48097	0.138614	0.999962
ENSG00000250579	CTD-2297D10.2	12.9447	1.15767	0.781914	1.48056	0.138723	0.999962
ENSG00000259155	STK16P1	10.1741	-1.23553	0.834525	-1.48052	0.138735	0.999962
ENSG00000157227	MMP14	123.185	-0.553821	0.37411	-1.48037	0.138775	0.999962
ENSG00000124134	KCNS1	6.97662	1.84455	1.24603	1.48034	0.138783	0.999962
ENSG00000188933	USP32P1	136.972	-0.448338	0.302885	-1.48023	0.138813	0.999962
ENSG00000178821	TMEM52	37.0402	0.824865	0.55733	1.48003	0.138866	0.999962
ENSG00000269971	ENSG00000269971	4.99795	1.75635	1.18707	1.47957	0.138987	0.999962
ENSG00000240770	C21orf91-OT1	3.17232	-3.11932	2.10846	-1.47943	0.139025	0.999962
ENSG00000224394	GPC6-AS2	1.52556	3.95467	2.67324	1.47935	0.139045	0.999962
ENSG00000227632	ENSG00000227632	7.19735	1.72058	1.16336	1.47897	0.139148	0.999962
ENSG00000124664	SPDEF	13.4439	-1.24115	0.839889	-1.47775	0.139473	0.999962
ENSG00000269547	ENSG00000269547	3.0532	-2.41349	1.63325	-1.47772	0.139482	0.999962
ENSG00000276393	ENSG00000276393	3.69615	2.13712	1.44625	1.4777	0.139489	0.999962
ENSG00000206755	SNORA30	2.92605	-2.99161	2.02521	-1.47719	0.139625	0.999962
ENSG00000189320	FAM180A	2.9237	2.81712	1.9075	1.47686	0.139713	0.999962
ENSG00000114654	EFCC1	5.35243	-1.92459	1.30363	-1.47634	0.139853	0.999962
ENSG00000285752	CDC42-AS1	48.0606	0.640644	0.434252	1.47528	0.140137	0.999962
ENSG00000234946	SDHCP3	3.21233	2.95498	2.00327	1.47508	0.140192	0.999962
ENSG00000286608	ENSG00000286608	7.69907	1.45345	0.985463	1.47489	0.140242	0.999962
ENSG00000114978	MOB1A	2340.02	0.206357	0.139961	1.47439	0.140376	0.999962
ENSG00000276168	RN7SL1	6292.42	-1.25595	0.851933	-1.47424	0.140417	0.999962
ENSG00000157654	PALM2AKAP2	218.861	0.356836	0.242063	1.47414	0.140443	0.999962
ENSG00000234772	LINC00412	9.6177	1.30535	0.885637	1.47391	0.140507	0.999962
ENSG00000286850	ENSG00000286850	1.78244	-3.28542	2.22939	-1.47369	0.140565	0.999962
ENSG00000213131	YWHAZP4	24.734	0.768919	0.521855	1.47343	0.140634	0.999962
ENSG00000279608	ENSG00000279608	4.93027	-1.88718	1.28091	-1.47332	0.140666	0.999962
ENSG00000229983	ENSG00000229983	1.9263	3.22364	2.18812	1.47325	0.140685	0.999962
ENSG00000251596	HADHAP1	66.1463	-0.587553	0.398872	-1.47304	0.140741	0.999962
ENSG00000001460	STPG1	255.034	-0.304304	0.206587	-1.47301	0.140748	0.999962
ENSG00000125733	TRIP10	473.412	0.273714	0.185846	1.4728	0.140806	0.999962
ENSG00000287915	ENSG00000287915	79.2739	-0.541797	0.367928	-1.47256	0.140869	0.999962
ENSG00000161798	AQP5	8.12231	-1.53316	1.0417	-1.47179	0.141078	0.999962
ENSG00000287437	ENSG00000287437	10.0521	-1.32001	0.897174	-1.47129	0.141212	0.999962
ENSG00000213212	NCLP1	53.4922	-0.81718	0.555665	-1.47063	0.14139	0.999962
ENSG00000118894	EEF2KMT	233.06	0.347989	0.236665	1.47039	0.141457	0.999962
ENSG00000179546	HTR1D	280.802	-0.321724	0.218834	-1.47017	0.141516	0.999962
ENSG00000157168	NRG1	260.591	-0.327639	0.22289	-1.46996	0.141573	0.999962
ENSG00000186439	TRDN	1.89116	3.10681	2.11387	1.46973	0.141635	0.999962
ENSG00000235403	ENSG00000235403	2.57269	-2.82909	1.92534	-1.4694	0.141724	0.999962
ENSG00000205913	SRRM2-AS1	187.155	-0.376524	0.256275	-1.46922	0.141774	0.999962
ENSG00000168398	BDKRB2	41.6308	-0.660745	0.449812	-1.46894	0.14185	0.999962
ENSG00000133816	MICAL2	252.3	-0.386015	0.262829	-1.46869	0.141917	0.999962
ENSG00000285929	ENSG00000285929	1.58538	4.00744	2.72867	1.46864	0.14193	0.999962
ENSG00000232825	ENSG00000232825	1.37469	-4.03678	2.74923	-1.46833	0.142014	0.999962
ENSG00000230427	ALG14-AS1	1.37469	-4.03678	2.74923	-1.46833	0.142014	0.999962
ENSG00000157703	SVOPL	1.37469	-4.03678	2.74923	-1.46833	0.142014	0.999962
ENSG00000201882	ENSG00000201882	1.37469	-4.03678	2.74923	-1.46833	0.142014	0.999962
ENSG00000255292	ENSG00000255292	1.37469	-4.03678	2.74923	-1.46833	0.142014	0.999962
ENSG00000251584	ENSG00000251584	1.38428	-4.05686	2.76438	-1.46755	0.142227	0.999962
ENSG00000196218	RYR1	3.87623	-2.35835	1.60756	-1.46704	0.142366	0.999962
ENSG00000241990	PRR34-AS1	18.2051	-1.06854	0.72853	-1.46671	0.142455	0.999962
ENSG00000245598	DACT3-AS1	4.97878	-1.79094	1.22137	-1.46634	0.142557	0.999962
ENSG00000171016	PYGO1	313.962	-0.337297	0.230064	-1.4661	0.142621	0.999962
ENSG00000052850	ALX4	5.25545	-1.87225	1.2771	-1.46601	0.142644	0.999962
ENSG00000255760	LINC02422	5.13789	-1.66218	1.13398	-1.46579	0.142706	0.999962
ENSG00000105643	ARRDC2	87.8166	-0.450992	0.307692	-1.46572	0.142723	0.999962
ENSG00000233822	H2BC15	33.4227	-0.981171	0.669466	-1.4656	0.142757	0.999962
ENSG00000173898	SPTBN2	6702.59	-0.215459	0.147047	-1.46524	0.142856	0.999962
ENSG00000273382	TMEM167B-DT	83.4967	0.513332	0.35042	1.4649	0.142947	0.999962
ENSG00000238420	RNU6-437P	2.75819	2.70699	1.84807	1.46476	0.142985	0.999962
ENSG00000199805	RNU1-134P	7.55585	-1.54328	1.05402	-1.4642	0.143141	0.999962
ENSG00000108255	CRYBA1	4.58179	2.20341	1.50497	1.46409	0.143168	0.999962
ENSG00000035664	DAPK2	156.609	-0.576269	0.393607	-1.46407	0.143174	0.999962
ENSG00000286945	ENSG00000286945	4.82169	2.38261	1.6277	1.46379	0.143251	0.999962
ENSG00000230929	ENSG00000230929	4.27753	1.89224	1.29304	1.46341	0.143356	0.999962
ENSG00000242622	ENSG00000242622	240.677	-0.326784	0.223363	-1.46302	0.143462	0.999962
ENSG00000280279	LINC02887	8.63647	-1.32866	0.90829	-1.46282	0.143517	0.999962
ENSG00000230793	SMARCE1P5	2.46665	-2.72982	1.86618	-1.46279	0.143525	0.999962
ENSG00000283828	ENSG00000283828	127.64	-0.376708	0.257547	-1.46268	0.143556	0.999962
ENSG00000267251	ENSG00000267251	25.3828	0.850134	0.581269	1.46255	0.143591	0.999962
ENSG00000225556	C2CD4D	27.741	0.772158	0.528021	1.46236	0.143642	0.999962
ENSG00000253263	ENSG00000253263	6.87667	1.84451	1.26164	1.46199	0.143743	0.999962
ENSG00000259920	ENSG00000259920	38.7925	-0.781514	0.534715	-1.46155	0.143864	0.999962
ENSG00000258947	TUBB3	371.451	-0.294245	0.201327	-1.46153	0.143871	0.999962
ENSG00000214279	SCART1	29.2789	0.834744	0.571145	1.46153	0.143871	0.999962
ENSG00000241057	ENSG00000241057	23.3553	0.887348	0.607183	1.46142	0.143901	0.999962
ENSG00000259202	ENSG00000259202	1.85368	4.2292	2.89467	1.46103	0.144007	0.999962
ENSG00000152705	CATSPER3	8.01724	1.51206	1.03509	1.4608	0.14407	0.999962
ENSG00000286215	ENSG00000286215	5.15517	1.6778	1.14912	1.46008	0.144268	0.999962
ENSG00000235748	SEPTIN14P12	13.1545	1.06303	0.728233	1.45974	0.144361	0.999962
ENSG00000253226	HAUS1P3	2.89054	-2.46174	1.68647	-1.4597	0.144372	0.999962
ENSG00000287576	ENSG00000287576	43.3401	0.611106	0.418981	1.45855	0.144688	0.999962
ENSG00000263677	ENSG00000263677	4.25651	-2.5527	1.75025	-1.45848	0.144709	0.999962
ENSG00000108825	PTGES3L-AARSD1	1.30295	3.73426	2.56073	1.45828	0.144764	0.999962
ENSG00000197889	MEIG1	3.15394	2.67232	1.83276	1.45809	0.144816	0.999962
ENSG00000138449	SLC40A1	718.835	0.246624	0.169186	1.45771	0.14492	0.999962
ENSG00000189014	SHLD2P3	6.59939	-1.62323	1.1136	-1.45763	0.144942	0.999962
ENSG00000279325	ENSG00000279325	1.49096	3.92445	2.69411	1.45668	0.145206	0.999962
ENSG00000272341	ENSG00000272341	8.7419	1.41636	0.972731	1.45606	0.145375	0.999962
ENSG00000259361	LINC00927	3.82661	-2.02426	1.39038	-1.45591	0.145418	0.999962
ENSG00000103742	IGDCC4	986.614	-0.403937	0.277491	-1.45567	0.145483	0.999962
ENSG00000224578	HNRNPA1P48	135.752	-0.432832	0.297423	-1.45527	0.145594	0.999962
ENSG00000262884	ENSG00000262884	34.5841	-0.729454	0.501369	-1.45492	0.14569	0.999962
ENSG00000198901	PRC1	59.6978	0.574743	0.395087	1.45472	0.145746	0.999962
ENSG00000198752	CDC42BPB	3063.6	-0.249507	0.17153	-1.4546	0.14578	0.999962
ENSG00000139318	DUSP6	571.187	0.317175	0.218055	1.45456	0.14579	0.999962
ENSG00000205744	DENND1C	950.944	-0.24352	0.167448	-1.4543	0.145862	0.999962
ENSG00000255959	ENSG00000255959	1.70057	-3.22184	2.21611	-1.45382	0.145995	0.999962
ENSG00000270228	ENSG00000270228	3.76564	-1.99819	1.3746	-1.45365	0.146043	0.999962
ENSG00000158874	APOA2	1.40923	-4.04197	2.78092	-1.45347	0.146095	0.999962
ENSG00000249688	ENSG00000249688	1.40923	-4.04197	2.78092	-1.45347	0.146095	0.999962
ENSG00000225239	RPL21P107	1.40923	-4.04197	2.78092	-1.45347	0.146095	0.999962
ENSG00000238363	SNORA13	4.99085	-2.12177	1.45991	-1.45336	0.146124	0.999962
ENSG00000182586	LINC00334	7.64211	1.55436	1.06955	1.45328	0.146146	0.999962
ENSG00000169194	IL13	1.64731	-4.30757	2.9645	-1.45305	0.146209	0.999962
ENSG00000155961	RAB39B	441.636	-0.283415	0.195052	-1.45302	0.146218	0.999962
ENSG00000229835	KHSRPP1	3.91032	-2.13344	1.46842	-1.45287	0.146259	0.999962
ENSG00000223783	LINC01983	1.72458	-3.27843	2.25722	-1.45242	0.146386	0.999962
ENSG00000210112	MT-TM	17.5675	1.06888	0.736036	1.45221	0.146442	0.999962
ENSG00000287818	ENSG00000287818	3.23569	-2.49318	1.71773	-1.45144	0.146657	0.999962
ENSG00000228150	ENSG00000228150	10.4676	-1.19151	0.821071	-1.45116	0.146735	0.999962
ENSG00000149968	MMP3	1.42365	-4.07228	2.80648	-1.45103	0.146772	0.999962
ENSG00000134240	HMGCS2	2.63282	-3.05038	2.10461	-1.44938	0.147233	0.999962
ENSG00000279319	ENSG00000279319	5.00305	-2.347	1.61975	-1.44898	0.147342	0.999962
ENSG00000225766	DHRS4L1	12.5304	-1.08003	0.745407	-1.44891	0.147362	0.999962
ENSG00000238213	TARDBPP2	18.7475	-0.883228	0.609599	-1.44887	0.147375	0.999962
ENSG00000236695	HNRNPA1P47	3.13555	2.91271	2.01041	1.44881	0.14739	0.999962
ENSG00000287022	ENSG00000287022	4.18945	-1.81198	1.25093	-1.44851	0.147475	0.999962
ENSG00000248213	CICP16	33.8719	-0.850365	0.587113	-1.44838	0.147509	0.999962
ENSG00000270755	ENSG00000270755	2.62078	-3.03397	2.09482	-1.44832	0.147527	0.999962
ENSG00000126895	AVPR2	6.83464	2.00648	1.38579	1.4479	0.147646	0.999962
ENSG00000274494	MIR6832	1.36987	-4.02615	2.78112	-1.44767	0.147709	0.999962
ENSG00000253550	ENSG00000253550	1.36987	-4.02615	2.78112	-1.44767	0.147709	0.999962
ENSG00000254694	ENSG00000254694	12.4659	-1.23638	0.85417	-1.44746	0.147768	0.999962
ENSG00000211645	IGLV1-50	1.92174	3.13045	2.16307	1.44722	0.147834	0.999962
ENSG00000245719	ENSG00000245719	4.94982	2.19093	1.51428	1.44685	0.147939	0.999962
ENSG00000162438	CTRC	1.85519	-3.37341	2.33172	-1.44675	0.147967	0.999962
ENSG00000127951	FGL2	1.85519	-3.37341	2.33172	-1.44675	0.147967	0.999962
ENSG00000199477	SNORA31	6.07111	-1.55692	1.07669	-1.44601	0.148173	0.999962
ENSG00000058673	ZC3H11A	13.2865	1.18551	0.819926	1.44587	0.148214	0.999962
ENSG00000229051	LINC01788	1.97655	-3.42703	2.37033	-1.44581	0.148232	0.999962
ENSG00000144488	ESPNL	138.382	-0.533499	0.369005	-1.44578	0.14824	0.999962
ENSG00000232070	TMEM253	2.0327	-3.46867	2.39922	-1.44575	0.148248	0.999962
ENSG00000261423	TMEM202-AS1	38.0707	-0.644121	0.445647	-1.44536	0.148357	0.999962
ENSG00000226739	ENSG00000226739	1.1774	-3.80154	2.63035	-1.44526	0.148384	0.999962
ENSG00000237682	PRKCIP1	1.1774	-3.80154	2.63035	-1.44526	0.148384	0.999962
ENSG00000246640	PICART1	4.74576	-1.86014	1.28765	-1.44461	0.148568	0.999962
ENSG00000225905	ENSG00000225905	25.3076	-0.873076	0.604378	-1.44459	0.148574	0.999962
ENSG00000246774	COL25A1-DT	1.66748	-4.29741	2.97548	-1.44427	0.148662	0.999962
ENSG00000217566	TDGF1P4	1.66748	-4.29741	2.97548	-1.44427	0.148662	0.999962
ENSG00000265423	MIR4652	1.66748	-4.29741	2.97548	-1.44427	0.148662	0.999962
ENSG00000102387	TAF7L	1.66748	-4.29741	2.97548	-1.44427	0.148662	0.999962
ENSG00000235483	GYG2-AS1	1.66748	-4.29741	2.97548	-1.44427	0.148662	0.999962
ENSG00000222588	ENSG00000222588	1.66748	-4.29741	2.97548	-1.44427	0.148662	0.999962
ENSG00000261488	TBILA	11.6838	1.23002	0.851706	1.44418	0.148688	0.999962
ENSG00000107968	MAP3K8	44.0102	0.8884	0.615198	1.44409	0.148714	0.999962
ENSG00000178878	APOLD1	127.751	0.545301	0.377764	1.4435	0.148881	0.999962
ENSG00000275481	ENSG00000275481	21.7749	-0.846237	0.586272	-1.44342	0.148902	0.999962
ENSG00000104848	KCNA7	8.14705	1.538	1.06613	1.4426	0.149133	0.999962
ENSG00000260689	HNRNPA3P11	3.27817	-2.20438	1.52903	-1.44169	0.149391	0.999962
ENSG00000287691	ENSG00000287691	8.90015	-1.55751	1.0806	-1.44134	0.149488	0.999962
ENSG00000169246	NPIPB3	98.0339	-0.447546	0.310535	-1.44121	0.149526	0.999962
ENSG00000186862	PDZD7	65.1686	-0.650524	0.45138	-1.44119	0.149531	0.999962
ENSG00000204361	NXPE2	1.68999	-4.29063	2.97751	-1.44101	0.149581	0.999962
ENSG00000207438	Y_RNA	1.68999	-4.29063	2.97751	-1.44101	0.149581	0.999962
ENSG00000259422	ENSG00000259422	1.68999	-4.29063	2.97751	-1.44101	0.149581	0.999962
ENSG00000229427	ANKRD26P4	1.28295	3.69887	2.56827	1.44022	0.149806	0.999962
ENSG00000283691	Y_RNA	1.26212	3.67705	2.55316	1.4402	0.149812	0.999962
ENSG00000199179	MIRLET7I	2.2982	-2.63172	1.82793	-1.43973	0.149943	0.999962
ENSG00000279696	ENSG00000279696	45.4599	0.618714	0.429915	1.43915	0.150107	0.999962
ENSG00000274198	ENSG00000274198	1.29404	3.7102	2.57808	1.43913	0.150114	0.999962
ENSG00000260093	ENSG00000260093	5.70805	-1.77524	1.23377	-1.43887	0.150186	0.999962
ENSG00000260844	ENSG00000260844	1.35787	-3.99984	2.77998	-1.4388	0.150207	0.999962
ENSG00000280758	ENSG00000280758	15.5559	-0.933725	0.648988	-1.43874	0.150224	0.999962
ENSG00000252757	RN7SKP96	1.187	-3.82883	2.66367	-1.43743	0.150596	0.999962
ENSG00000237711	MTCO3P11	1.187	-3.82883	2.66367	-1.43743	0.150596	0.999962
ENSG00000260565	ERVK13-1	1110.88	-0.294805	0.2051	-1.43737	0.150612	0.999962
ENSG00000118257	NRP2	9.06743	-1.35307	0.941561	-1.43705	0.150703	0.999962
ENSG00000250151	ARPC4-TTLL3	1.48339	3.90714	2.71931	1.43681	0.150772	0.999962
ENSG00000279075	ENSG00000279075	1.48339	3.90714	2.71931	1.43681	0.150772	0.999962
ENSG00000226237	GAS1RR	1.48339	3.90714	2.71931	1.43681	0.150772	0.999962
ENSG00000236915	CLCA4-AS1	1.36509	-4.01555	2.79501	-1.43669	0.150807	0.999962
ENSG00000273006	ENSG00000273006	1.36509	-4.01555	2.79501	-1.43669	0.150807	0.999962
ENSG00000237476	LINC01637	90.8445	-0.52189	0.363386	-1.43618	0.15095	0.999962
ENSG00000179168	GGN	42.3461	-0.58641	0.408335	-1.4361	0.150974	0.999962
ENSG00000151364	KCTD14	5.44823	1.58518	1.1045	1.4352	0.151229	0.999962
ENSG00000229132	EIF4A1P10	18.9669	-0.926483	0.645565	-1.43515	0.151244	0.999962
ENSG00000154358	OBSCN	514.043	-0.307235	0.214089	-1.43509	0.151263	0.999962
ENSG00000252130	RNU6-1045P	2.41624	-2.75447	1.92011	-1.43454	0.151418	0.999962
ENSG00000234199	LINC01191	1.4723	3.89705	2.7166	1.43453	0.151421	0.999962
ENSG00000229593	SUCLA2P3	1.4723	3.89705	2.7166	1.43453	0.151421	0.999962
ENSG00000250769	ENSG00000250769	1.83635	3.10713	2.16695	1.43387	0.151609	0.999962
ENSG00000223404	LINC00397	2.11294	3.29204	2.29642	1.43355	0.1517	0.999962
ENSG00000185674	LYG2	15.0646	1.07714	0.751457	1.43341	0.151741	0.999962
ENSG00000258010	ENSG00000258010	6.31153	1.56177	1.08964	1.43329	0.151775	0.999962
ENSG00000258695	ENSG00000258695	4.9451	-1.88032	1.31273	-1.43237	0.152037	0.999962
ENSG00000260060	ENSG00000260060	41.2148	-0.680374	0.475031	-1.43227	0.152066	0.999962
ENSG00000242986	RPL21P99	1.89307	-3.3994	2.3737	-1.43211	0.152112	0.999962
ENSG00000223774	ENSG00000223774	1.77575	4.18183	2.92031	1.43198	0.152149	0.999962
ENSG00000264706	RN7SL217P	1.77575	4.18183	2.92031	1.43198	0.152149	0.999962
ENSG00000223768	LINC00205	1007.63	-0.242269	0.169194	-1.4319	0.152172	0.999962
ENSG00000279129	ENSG00000279129	4.82864	1.82793	1.27705	1.43136	0.152326	0.999962
ENSG00000140873	ADAMTS18	5.04409	-1.64216	1.1474	-1.4312	0.152372	0.999962
ENSG00000260743	ENSG00000260743	8.76091	-1.25028	0.87359	-1.43119	0.152375	0.999962
ENSG00000267140	ENSG00000267140	1.44929	3.88634	2.71596	1.43093	0.15245	0.999962
ENSG00000266507	MIR4479	6.07449	-1.77578	1.24131	-1.43057	0.152554	0.999962
ENSG00000112852	PCDHB2	36.6344	0.668604	0.467411	1.43044	0.15259	0.999962
ENSG00000234665	LERFS	1.82392	3.09799	2.16624	1.43012	0.152681	0.999962
ENSG00000197530	MIB2	1653.61	-0.213863	0.149595	-1.42961	0.152829	0.999962
ENSG00000258672	ENSG00000258672	6.21729	1.60429	1.12262	1.42906	0.152986	0.999962
ENSG00000265349	ENSG00000265349	4.84831	-2.04951	1.43464	-1.42859	0.153121	0.999962
ENSG00000260581	ENSG00000260581	2.05679	3.29196	2.305	1.42818	0.15324	0.999962
ENSG00000263766	KPNB1-DT	19.7319	0.864042	0.604997	1.42817	0.153242	0.999962
ENSG00000225849	MKRN7P	27.0977	0.780275	0.546378	1.42809	0.153267	0.999962
ENSG00000260650	ENSG00000260650	1.46121	3.88694	2.72248	1.42772	0.153373	0.999962
ENSG00000283458	ENSG00000283458	2.55882	-2.82078	1.97615	-1.42742	0.15346	0.999962
ENSG00000185875	THNSL1	139.757	0.375738	0.26323	1.42741	0.153462	0.999962
ENSG00000277695	ENSG00000277695	3.52734	2.32684	1.63083	1.42678	0.153644	0.999962
ENSG00000002919	SNX11	524.089	0.255437	0.179063	1.42651	0.15372	0.999962
ENSG00000232259	ENSG00000232259	1.89956	-3.38582	2.37426	-1.42605	0.153853	0.999962
ENSG00000250751	ENSG00000250751	3.05652	-2.45532	1.72189	-1.42595	0.153883	0.999962
ENSG00000274818	ENSG00000274818	14.9458	0.979098	0.686889	1.42541	0.154038	0.999962
ENSG00000101812	H2BW2	3.11803	-2.41792	1.69673	-1.42505	0.154142	0.999962
ENSG00000288580	ENSG00000288580	4.88988	1.77347	1.24462	1.4249	0.154185	0.999962
ENSG00000205644	ENSG00000205644	1.2732	3.68861	2.58922	1.4246	0.154272	0.999962
ENSG00000111186	WNT5B	309.797	-0.282189	0.198098	-1.42449	0.154306	0.999962
ENSG00000233082	ENSG00000233082	1.23994	3.6541	2.56557	1.42428	0.154365	0.999962
ENSG00000085276	MECOM	515.51	-0.339768	0.238596	-1.42403	0.154438	0.999962
ENSG00000234860	ENSG00000234860	1.31613	-3.97863	2.79441	-1.42378	0.154509	0.999962
ENSG00000233524	RANP8	2.31842	-2.83574	1.99178	-1.42372	0.154527	0.999962
ENSG00000126016	AMOT	48.3471	0.614439	0.431665	1.42342	0.154616	0.999962
ENSG00000169118	CSNK1G1	557.84	-0.255342	0.179432	-1.42305	0.15472	0.999962
ENSG00000212207	RNU6-1321P	1.77779	3.11138	2.18662	1.42292	0.154759	0.999962
ENSG00000185883	ATP6V0C	712.151	0.419499	0.294852	1.42274	0.15481	0.999962
ENSG00000152954	NRSN1	204.88	0.359588	0.252896	1.42188	0.15506	0.999962
ENSG00000178919	FOXE1	130.116	-0.393117	0.276499	-1.42177	0.155094	0.999962
ENSG00000175832	ETV4	1024.01	0.294383	0.20725	1.42042	0.155485	0.999962
ENSG00000163462	TRIM46	407.734	0.348716	0.245528	1.42027	0.15553	0.999962
ENSG00000207340	RNVU1-1	9.43413	-1.23674	0.870992	-1.41993	0.155629	0.999962
ENSG00000265142	MIR133A1HG	9.33111	-1.30158	0.916657	-1.41992	0.15563	0.999962
ENSG00000282933	RHOXF1P3	1.67255	-3.20354	2.25796	-1.41878	0.155963	0.999962
ENSG00000229276	REV3L-IT1	3.88348	-1.96467	1.38532	-1.4182	0.156132	0.999962
ENSG00000135378	PRRG4	567.812	-0.285323	0.201187	-1.4182	0.156133	0.999962
ENSG00000287287	ENSG00000287287	7.00848	1.70643	1.20335	1.41807	0.15617	0.999962
ENSG00000253517	XRCC6P4	1.34586	-3.97283	2.80273	-1.41748	0.156341	0.999962
ENSG00000259974	LINC00261	1938.11	0.242371	0.17105	1.41696	0.156494	0.999962
ENSG00000226954	ENSG00000226954	100.398	0.446326	0.315003	1.4169	0.156513	0.999962
ENSG00000117543	DPH5	553.137	0.266313	0.187991	1.41663	0.156591	0.999962
ENSG00000255201	ENSG00000255201	1.45013	3.8768	2.73694	1.41647	0.156637	0.999962
ENSG00000258437	ENSG00000258437	1.45013	3.8768	2.73694	1.41647	0.156637	0.999962
ENSG00000182712	CMC4	5.66419	1.82812	1.29076	1.41631	0.156685	0.999962
ENSG00000182963	GJC1	9.88683	1.16347	0.82155	1.41619	0.156721	0.999962
ENSG00000234632	NECAP1P2	1.26078	3.67624	2.59609	1.41607	0.156756	0.999962
ENSG00000228848	RPS20P13	11.166	1.22415	0.864559	1.41593	0.156797	0.999962
ENSG00000258499	LINC02287	73.7724	0.591818	0.417983	1.41589	0.156807	0.999962
ENSG00000203801	LINC00222	2.40981	-2.83572	2.003	-1.41573	0.156854	0.999962
ENSG00000254158	ENSG00000254158	1.50556	3.92751	2.77452	1.41557	0.156903	0.999962
ENSG00000138029	HADHB	1651.88	0.228612	0.1615	1.41555	0.156907	0.999962
ENSG00000224856	RPL35AP36	1.63482	-3.15152	2.22661	-1.41539	0.156956	0.999962
ENSG00000269815	ENSG00000269815	13.8642	-1.0242	0.723968	-1.4147	0.157158	0.999962
ENSG00000284874	ENSG00000284874	152.393	-0.395448	0.279582	-1.41443	0.157236	0.999962
ENSG00000234807	LINC01135	17.0537	1.04839	0.741256	1.41435	0.157261	0.999962
ENSG00000125629	INSIG2	505.392	0.247112	0.17476	1.41401	0.15736	0.999962
ENSG00000225493	LINC01107	9.59099	-1.5863	1.12254	-1.41313	0.157617	0.999962
ENSG00000178695	KCTD12	2582.13	-0.232095	0.164245	-1.4131	0.157626	0.999962
ENSG00000251535	ENSG00000251535	5.20427	1.90801	1.35035	1.41297	0.157665	0.999962
ENSG00000208002	MIR643	2.81403	-2.31526	1.63943	-1.41223	0.157881	0.999962
ENSG00000257283	ENSG00000257283	3.06608	2.61733	1.85527	1.41075	0.158317	0.999962
ENSG00000287767	ENSG00000287767	2.59173	2.47986	1.75801	1.41061	0.15836	0.999962
ENSG00000109686	SH3D19	123.738	0.385169	0.273087	1.41042	0.158414	0.999962
ENSG00000250251	PKD1P6	581.385	-0.390727	0.27716	-1.40975	0.158612	0.999962
ENSG00000124657	OR2B6	3.78141	-2.31533	1.64267	-1.4095	0.158688	0.999962
ENSG00000217653	PIMREGP3	4.2367	-1.82654	1.29597	-1.4094	0.158716	0.999962
ENSG00000227722	ENSG00000227722	3.39063	2.1767	1.54452	1.4093	0.158746	0.999962
ENSG00000121716	PILRB	378.692	-0.276411	0.196148	-1.4092	0.158777	0.999962
ENSG00000273312	ENSG00000273312	8.2216	1.44083	1.02247	1.40916	0.158788	0.999962
ENSG00000138131	LOXL4	106.843	0.459701	0.32631	1.40879	0.158898	0.999962
ENSG00000138639	ARHGAP24	17.6003	-0.948786	0.673649	-1.40843	0.159004	0.999962
ENSG00000227105	PARP1P1	1.39241	-4.00666	2.84489	-1.40837	0.159022	0.999962
ENSG00000259691	FKBP1AP2	1.39241	-4.00666	2.84489	-1.40837	0.159022	0.999962
ENSG00000286503	ENSG00000286503	21.4993	-1.07799	0.765575	-1.40808	0.159107	0.999962
ENSG00000089685	BIRC5	3608.58	0.188791	0.134098	1.40786	0.159173	0.999962
ENSG00000234230	ZFX-AS1	21.2943	-0.926284	0.657952	-1.40783	0.159181	0.999962
ENSG00000230046	BIRC6-AS1	1.45281	3.8788	2.75577	1.40752	0.159273	0.999962
ENSG00000111335	OAS2	1.45281	3.8788	2.75577	1.40752	0.159273	0.999962
ENSG00000008056	SYN1	1857.23	0.206823	0.146957	1.40736	0.15932	0.999962
ENSG00000260448	LCMT1-AS1	13.7624	1.21407	0.862708	1.40728	0.159346	0.999962
ENSG00000213014	VN2R17P	2.36085	-2.81589	2.00102	-1.40723	0.15936	0.999962
ENSG00000232342	ENSG00000232342	2.64449	2.50716	1.78187	1.40704	0.159416	0.999962
ENSG00000198483	ANKRD35	1.86424	-3.34359	2.37682	-1.40675	0.159502	0.999962
ENSG00000223855	HRAT92	37.5942	-0.714889	0.508215	-1.40667	0.159527	0.999962
ENSG00000200608	SNORD114-11	3.56579	-2.65993	1.89107	-1.40657	0.159554	0.999962
ENSG00000237787	LINC02877	1.30653	-3.95664	2.81329	-1.40641	0.159602	0.999962
ENSG00000213361	ENSG00000213361	1.30653	-3.95664	2.81329	-1.40641	0.159602	0.999962
ENSG00000273474	ENSG00000273474	1.30653	-3.95664	2.81329	-1.40641	0.159602	0.999962
ENSG00000282034	ENSG00000282034	1.30653	-3.95664	2.81329	-1.40641	0.159602	0.999962
ENSG00000264647	ENSG00000264647	3.34959	2.18357	1.5527	1.4063	0.159634	0.999962
ENSG00000279977	ENSG00000279977	3.00101	2.70379	1.92348	1.40568	0.15982	0.999962
ENSG00000234753	FOXP4-AS1	49.0477	-0.560036	0.398622	-1.40493	0.160043	0.999962
ENSG00000005882	PDK2	201.918	-0.408237	0.290652	-1.40456	0.160153	0.999962
ENSG00000254127	IGLCOR22-1	2.04725	3.23584	2.30428	1.40428	0.160236	0.999962
ENSG00000267507	ENSG00000267507	1.80623	-3.34537	2.38236	-1.40423	0.160251	0.999962
ENSG00000278635	ENSG00000278635	10.161	1.22872	0.875491	1.40346	0.16048	0.999962
ENSG00000162068	NTN3	534.49	-0.479557	0.341719	-1.40337	0.160508	0.999962
ENSG00000096996	IL12RB1	1.78648	3.00718	2.14344	1.40297	0.160626	0.999962
ENSG00000155629	PIK3AP1	84.7045	0.435838	0.310785	1.40238	0.160802	0.999962
ENSG00000144063	MALL	12.2409	-1.16463	0.830507	-1.40231	0.160823	0.999962
ENSG00000234409	CCDC188	871.507	-0.259164	0.184832	-1.40216	0.160868	0.999962
ENSG00000288235	FAM106C	25.5117	-1.03057	0.735186	-1.40177	0.160982	0.999962
ENSG00000279012	OR51B2	1.73173	4.13601	2.95116	1.40148	0.161069	0.999962
ENSG00000286410	ENSG00000286410	1.78443	3.0512	2.17722	1.40142	0.161088	0.999962
ENSG00000230804	CDRT15P14	2.58438	2.77323	1.97943	1.40102	0.161207	0.999962
ENSG00000144339	TMEFF2	293.805	-0.288662	0.206053	-1.40091	0.16124	0.999962
ENSG00000235706	DICER1-AS1	323.632	0.397763	0.283933	1.40091	0.161242	0.999962
ENSG00000275449	MIR6859-3	5.81157	-1.66276	1.18774	-1.39993	0.161535	0.999962
ENSG00000152092	ASTN1	60.1278	-0.702169	0.501643	-1.39974	0.161592	0.999962
ENSG00000231609	ENSG00000231609	29.7278	0.735419	0.525518	1.39942	0.161687	0.999962
ENSG00000248266	ENSG00000248266	1.43904	3.86662	2.7633	1.39927	0.161731	0.999962
ENSG00000223460	GAPDHP69	1.43904	3.86662	2.7633	1.39927	0.161731	0.999962
ENSG00000111276	CDKN1B	1269.89	0.21808	0.155867	1.39915	0.161768	0.999962
ENSG00000260671	ENSG00000260671	54.1589	-0.737075	0.526969	-1.39871	0.161901	0.999962
ENSG00000198734	F5	60.4203	0.50681	0.362409	1.39845	0.161978	0.999962
ENSG00000271410	ENSG00000271410	1.42089	3.84875	2.75294	1.39805	0.162098	0.999962
ENSG00000254573	ENSG00000254573	1.42089	3.84875	2.75294	1.39805	0.162098	0.999962
ENSG00000255737	AGAP2-AS1	23.4475	-0.938503	0.671365	-1.3979	0.162142	0.999962
ENSG00000237836	PHKA2-AS1	27.8526	0.739259	0.528837	1.3979	0.162144	0.999962
ENSG00000241399	CD302	99.7547	0.431398	0.308689	1.39752	0.162259	0.999962
ENSG00000261654	ENSG00000261654	14.7414	-1.06684	0.76339	-1.3975	0.162262	0.999962
ENSG00000242614	RN7SL164P	2.45557	-2.75745	1.9736	-1.39717	0.162363	0.999962
ENSG00000249717	PARM1-AS1	2.4837	-2.83818	2.03143	-1.39714	0.162373	0.999962
ENSG00000233496	SYNJ2-IT1	4.18783	-2.12277	1.51968	-1.39686	0.162457	0.999962
ENSG00000238005	ENSG00000238005	12.6219	1.09068	0.780882	1.39673	0.162495	0.999962
ENSG00000177984	LCN15	1.77431	-3.34492	2.39505	-1.3966	0.162535	0.999962
ENSG00000256925	ADGRA1-AS1	119.865	-0.461752	0.330642	-1.39653	0.162554	0.999962
ENSG00000186106	ANKRD46	526.2	0.250948	0.17973	1.39625	0.16264	0.999962
ENSG00000225650	EIF2S2P5	1.35308	-3.9894	2.85733	-1.3962	0.162654	0.999962
ENSG00000252778	ENSG00000252778	1.35308	-3.9894	2.85733	-1.3962	0.162654	0.999962
ENSG00000060138	YBX3	1.35308	-3.9894	2.85733	-1.3962	0.162654	0.999962
ENSG00000257120	ENSG00000257120	1.35308	-3.9894	2.85733	-1.3962	0.162654	0.999962
ENSG00000267361	SEC24AP1	1.35308	-3.9894	2.85733	-1.3962	0.162654	0.999962
ENSG00000225931	ENSG00000225931	1.78704	-3.30719	2.36885	-1.39612	0.162679	0.999962
ENSG00000265917	MIR3685	31.4444	0.746469	0.53515	1.39488	0.163053	0.999962
ENSG00000260261	ENSG00000260261	230.261	-0.349289	0.250425	-1.39479	0.163081	0.999962
ENSG00000201950	SNORD113-9	2.03276	3.26607	2.34256	1.39423	0.163247	0.999962
ENSG00000237423	LINC01522	1.11885	-3.73425	2.67913	-1.39383	0.163369	0.999962
ENSG00000260625	ENSG00000260625	27.1508	0.939539	0.674086	1.3938	0.163379	0.999962
ENSG00000260366	ENSG00000260366	4.6871	1.88997	1.35628	1.3935	0.16347	0.999962
ENSG00000143994	ABHD1	15.4398	1.05547	0.757503	1.39335	0.163513	0.999962
ENSG00000205277	MUC12	1.58827	-3.13184	2.24788	-1.39324	0.163547	0.999962
ENSG00000177800	TMEM78	2.34567	-2.69458	1.93422	-1.39311	0.163586	0.999962
ENSG00000203485	INF2	337.988	-0.276853	0.198885	-1.39203	0.163913	0.999962
ENSG00000286524	ENSG00000286524	1.33626	-3.95123	2.83911	-1.39172	0.164008	0.999962
ENSG00000258930	ENSG00000258930	1.33626	-3.95123	2.83911	-1.39172	0.164008	0.999962
ENSG00000252686	RNU6-1234P	1.33626	-3.95123	2.83911	-1.39172	0.164008	0.999962
ENSG00000230449	RPL7P4	2.83486	-2.27666	1.63663	-1.39107	0.164206	0.999962
ENSG00000235082	SUMO1P3	7.79785	-1.36136	0.978684	-1.39101	0.164224	0.999962
ENSG00000250740	ENSG00000250740	1.77674	2.99882	2.1561	1.39085	0.16427	0.999962
ENSG00000238963	U8	1.77674	2.99882	2.1561	1.39085	0.16427	0.999962
ENSG00000221938	OR2A14	1.72587	3.05571	2.19761	1.39047	0.164385	0.999962
ENSG00000232586	KIAA1614-AS1	8.66484	-1.22198	0.878983	-1.39022	0.164461	0.999962
ENSG00000275409	ENSG00000275409	5.92696	1.60739	1.15623	1.3902	0.164469	0.999962
ENSG00000258311	ENSG00000258311	45.0281	0.626878	0.450948	1.39013	0.164488	0.999962
ENSG00000129465	RIPK3	4.22283	2.17178	1.56231	1.39011	0.164496	0.999962
ENSG00000168077	SCARA3	83.7709	0.517648	0.372524	1.38957	0.164659	0.999962
ENSG00000274923	ENSG00000274923	1.81635	3.07724	2.21494	1.38931	0.164738	0.999962
ENSG00000279425	ENSG00000279425	67.4707	-0.513445	0.369616	-1.38913	0.164792	0.999962
ENSG00000242748	RPL23AP81	6.80414	1.61616	1.16354	1.389	0.164832	0.999962
ENSG00000226609	ENSG00000226609	12.2487	-1.14778	0.826373	-1.38893	0.164854	0.999962
ENSG00000204347	BTBD17	2933.77	-0.262252	0.188823	-1.38888	0.164871	0.999962
ENSG00000268970	ENSG00000268970	40.5996	0.616034	0.443592	1.38874	0.164912	0.999962
ENSG00000264005	MIR4314	2.56466	-3.00638	2.16549	-1.38832	0.16504	0.999962
ENSG00000267698	ENSG00000267698	26.4118	0.710383	0.511707	1.38826	0.165058	0.999962
ENSG00000279370	ENSG00000279370	4.41192	1.91838	1.38202	1.3881	0.165106	0.999962
ENSG00000239877	IGSF11-AS1	3.6208	1.99086	1.43444	1.3879	0.165166	0.999962
ENSG00000225408	ENSG00000225408	1.40763	3.84699	2.77221	1.3877	0.165229	0.999962
ENSG00000259905	PWRN1	27.5315	-0.847915	0.611079	-1.38757	0.165268	0.999962
ENSG00000224666	ETV7-AS1	3.05523	-2.39917	1.72916	-1.38748	0.165295	0.999962
ENSG00000212024	MIR550A3	2.0057	3.23595	2.33233	1.38744	0.165309	0.999962
ENSG00000188873	RPL10AP2	2.13956	-2.60785	1.87971	-1.38737	0.165329	0.999962
ENSG00000106617	PRKAG2	1116.57	-0.243769	0.175732	-1.38716	0.165391	0.999962
ENSG00000273284	ENSG00000273284	27.5722	-0.810028	0.583999	-1.38704	0.16543	0.999962
ENSG00000255571	MIR9-3HG	5.34043	-1.78493	1.28692	-1.38698	0.165449	0.999962
ENSG00000184261	KCNK12	72.2837	-0.543537	0.392004	-1.38656	0.165576	0.999962
ENSG00000232768	ENSG00000232768	2.25241	-2.71171	1.95668	-1.38588	0.165785	0.999962
ENSG00000277749	ENSG00000277749	13.8902	-0.987826	0.712784	-1.38587	0.165786	0.999962
ENSG00000116035	VAX2	596.93	0.234453	0.169185	1.38578	0.165814	0.999962
ENSG00000253477	ENSG00000253477	66.7378	-0.489835	0.35348	-1.38575	0.165823	0.999962
ENSG00000144452	ABCA12	4.36977	-1.91139	1.3794	-1.38567	0.165847	0.999962
ENSG00000084453	SLCO1A2	13.1319	1.06677	0.770106	1.38522	0.165985	0.999962
ENSG00000224955	KCTD10P1	1.24969	3.66483	2.64586	1.38512	0.166015	0.999962
ENSG00000287574	ENSG00000287574	64.2418	-0.49208	0.355417	-1.38451	0.166202	0.999962
ENSG00000234886	MTND5P26	1.67177	3.01149	2.17566	1.38417	0.166306	0.999962
ENSG00000259293	LIPC-AS1	3.17045	2.53411	1.83194	1.38329	0.166575	0.999962
ENSG00000242507	ENSG00000242507	2.98504	-2.36761	1.71177	-1.38314	0.166623	0.999962
ENSG00000113391	FAM172A	742.365	0.22595	0.163374	1.38302	0.166657	0.999962
ENSG00000200558	RNA5SP429	1.97244	3.21151	2.32223	1.38294	0.166682	0.999962
ENSG00000261064	LINC02256	9.02056	-1.31465	0.950622	-1.38293	0.166685	0.999962
ENSG00000277895	ENSG00000277895	3.77617	2.15077	1.55524	1.38291	0.166691	0.999962
ENSG00000269821	KCNQ1OT1	653.403	-0.259834	0.187928	-1.38262	0.166781	0.999962
ENSG00000186854	TRABD2A	2.70662	-2.92556	2.11601	-1.38259	0.166791	0.999962
ENSG00000187479	C11orf96	2.5675	2.5882	1.87201	1.38258	0.166794	0.999962
ENSG00000188996	HUS1B	5.22858	1.78286	1.28953	1.38256	0.1668	0.999962
ENSG00000265261	ENSG00000265261	2.18929	-2.73471	1.97851	-1.3822	0.166909	0.999962
ENSG00000165899	OTOGL	5.48097	-1.69788	1.22846	-1.38212	0.166936	0.999962
ENSG00000230606	ENSG00000230606	23.3907	-0.935463	0.677151	-1.38147	0.167135	0.999962
ENSG00000226652	PSMD10P2	2.93133	2.54941	1.84585	1.38116	0.16723	0.999962
ENSG00000249148	ENSG00000249148	4.48111	-1.87669	1.35937	-1.38056	0.167415	0.999962
ENSG00000184857	TMEM186	574.076	-0.230448	0.166963	-1.38023	0.167515	0.999962
ENSG00000245017	LINC02453	19.2993	-0.866944	0.62829	-1.37985	0.167634	0.999962
ENSG00000261431	DHX35-DT	4.59503	-1.78119	1.29141	-1.37926	0.167814	0.999962
ENSG00000286984	ENSG00000286984	5.06755	-1.6427	1.19139	-1.37881	0.167955	0.999962
ENSG00000197124	ZNF682	35.9303	0.618049	0.448279	1.37871	0.167983	0.999962
ENSG00000212136	RNU6-696P	1.81918	-3.30071	2.39408	-1.3787	0.167988	0.999962
ENSG00000119147	ECRG4	4.88814	-2.09243	1.51788	-1.37853	0.168041	0.999962
ENSG00000186583	SPATC1	1.10684	-3.6963	2.68176	-1.37831	0.168107	0.999962
ENSG00000254672	ENSG00000254672	1.10684	-3.6963	2.68176	-1.37831	0.168107	0.999962
ENSG00000170967	DDI1	1.10684	-3.6963	2.68176	-1.37831	0.168107	0.999962
ENSG00000277411	5S_rRNA	1.5206	-4.19258	3.04235	-1.37807	0.16818	0.999962
ENSG00000286156	BMS1P23	76.1119	-0.449535	0.326303	-1.37766	0.168308	0.999962
ENSG00000157542	KCNJ6	2167.14	-0.23284	0.169071	-1.37717	0.168458	0.999962
ENSG00000258558	ENSG00000258558	2.85941	2.49937	1.81532	1.37682	0.168566	0.999962
ENSG00000165985	C1QL3	18.4414	0.936872	0.680558	1.37662	0.168629	0.999962
ENSG00000279905	ENSG00000279905	326.84	-0.445044	0.323349	-1.37636	0.168711	0.999962
ENSG00000286310	ENSG00000286310	2.82749	2.48404	1.80512	1.37611	0.168788	0.999962
ENSG00000207959	MIR656	18.2284	1.01228	0.735637	1.37605	0.168805	0.999962
ENSG00000138080	EMILIN1	114.234	-0.396445	0.288115	-1.376	0.168823	0.999962
ENSG00000288062	ENSG00000288062	1.76359	3.03424	2.20602	1.37544	0.168995	0.999962
ENSG00000249264	EEF1A1P9	23.6702	-0.997272	0.725127	-1.37531	0.169036	0.999962
ENSG00000257604	ENSG00000257604	1.74789	-3.2924	2.39434	-1.37508	0.169108	0.999962
ENSG00000167100	SAMD14	12.3311	-1.03071	0.749719	-1.37479	0.169196	0.999962
ENSG00000234093	RPS15AP11	4.02713	2.01273	1.46409	1.37473	0.169215	0.999962
ENSG00000217624	YWHAZP10	7.26654	-1.35233	0.983803	-1.37459	0.169257	0.999962
ENSG00000174912	METTL15P1	2.52923	2.44033	1.77538	1.37454	0.169275	0.999962
ENSG00000167535	CACNB3	881.68	0.227034	0.165206	1.37424	0.169366	0.999962
ENSG00000252821	RNU6-388P	2.30871	-2.69713	1.96325	-1.37381	0.169501	0.999962
ENSG00000115295	CLIP4	296.587	0.286644	0.208678	1.37362	0.169561	0.999962
ENSG00000223697	ENSG00000223697	13.7286	-0.950306	0.691906	-1.37346	0.169609	0.999962
ENSG00000076513	ANKRD13A	1060.27	-0.236519	0.172214	-1.3734	0.169627	0.999962
ENSG00000180042	OR1R1P	7.55534	1.49054	1.08531	1.37337	0.169636	0.999962
ENSG00000185155	MIXL1	134.627	0.379532	0.276371	1.37327	0.169669	0.999962
ENSG00000165410	CFL2	679.638	0.25845	0.188213	1.37318	0.169697	0.999962
ENSG00000176055	MBLAC2	162.692	0.362909	0.264312	1.37303	0.169742	0.999962
ENSG00000242457	RBBP4P2	4.00667	-2.05429	1.49621	-1.37299	0.169754	0.999962
ENSG00000260519	ENSG00000260519	3.8028	-2.09653	1.52698	-1.37299	0.169755	0.999962
ENSG00000109667	SLC2A9	1.68517	4.09152	2.98004	1.37297	0.16976	0.999962
ENSG00000244642	RN7SL396P	1.68517	4.09152	2.98004	1.37297	0.16976	0.999962
ENSG00000224584	UBE2V1P13	3.83239	-2.54496	1.85402	-1.37267	0.169854	0.999962
ENSG00000235578	ENSG00000235578	12.6543	1.18965	0.8668	1.37247	0.169918	0.999962
ENSG00000258643	BCL2L2-PABPN1	19.6774	0.892486	0.650318	1.37238	0.169944	0.999962
ENSG00000176438	SYNE3	343.59	-0.269898	0.196702	-1.37212	0.170027	0.999962
ENSG00000252975	Y_RNA	3.35071	1.96226	1.4309	1.37134	0.170268	0.999962
ENSG00000166866	MYO1A	3.35071	1.96226	1.4309	1.37134	0.170268	0.999962
ENSG00000201448	SNORA63C	1.18719	3.59705	2.62329	1.3712	0.170313	0.999962
ENSG00000236921	ENSG00000236921	1.18719	3.59705	2.62329	1.3712	0.170313	0.999962
ENSG00000165895	ARHGAP42	1.18719	3.59705	2.62329	1.3712	0.170313	0.999962
ENSG00000125731	SH2D3A	10.2131	-1.13664	0.828998	-1.3711	0.170344	0.999962
ENSG00000227683	ENSG00000227683	3.18013	-2.55043	1.86061	-1.37075	0.170453	0.999962
ENSG00000165182	CXorf58	6.27483	1.50329	1.09696	1.37042	0.170556	0.999962
ENSG00000278733	ENSG00000278733	14.5507	0.928468	0.677884	1.36966	0.170794	0.999962
ENSG00000204323	SMIM5	97.0271	-0.434059	0.317098	-1.36885	0.171046	0.999962
ENSG00000237087	ENSG00000237087	26.7716	0.768609	0.561764	1.36821	0.171247	0.999962
ENSG00000282978	ENSG00000282978	5.77652	1.53212	1.12002	1.36794	0.171329	0.999962
ENSG00000228016	RAPGEF4-AS1	10.9917	-1.16345	0.850874	-1.36736	0.171511	0.999962
ENSG00000278107	ENSG00000278107	13.1027	1.02909	0.752656	1.36727	0.17154	0.999962
ENSG00000162222	TTC9C	383.728	0.273949	0.200378	1.36716	0.171575	0.999962
ENSG00000264968	ENSG00000264968	9.41153	1.31387	0.961094	1.36705	0.171609	0.999962
ENSG00000167995	BEST1	24.3679	-0.809329	0.592257	-1.36652	0.171777	0.999962
ENSG00000263317	LINC01982	54.7128	0.507698	0.371595	1.36626	0.171856	0.999962
ENSG00000180730	SHISA2	120.297	0.504564	0.369331	1.36616	0.17189	0.999962
ENSG00000152475	ZNF837	171.355	0.356126	0.260681	1.36613	0.171897	0.999962
ENSG00000197253	TPSB2	3.85295	-1.92421	1.40876	-1.36589	0.171973	0.999962
ENSG00000130783	CCDC62	12.3395	1.03336	0.756594	1.36581	0.171999	0.999962
ENSG00000089847	ANKRD24	93.3522	-0.528342	0.386925	-1.36549	0.172099	0.999962
ENSG00000156103	MMP16	559.634	-0.255662	0.187308	-1.36493	0.172275	0.999962
ENSG00000229644	NAMPTP1	2.81177	-2.27312	1.66578	-1.3646	0.17238	0.999962
ENSG00000225889	ENSG00000225889	19.155	0.907658	0.665219	1.36445	0.172426	0.999962
ENSG00000254205	ENSG00000254205	4.25691	-1.84549	1.35264	-1.36436	0.172455	0.999962
ENSG00000172971	UNC93B3	1.73373	2.96285	2.17187	1.3642	0.172506	0.999962
ENSG00000121039	RDH10	720.571	0.266271	0.195201	1.36409	0.172541	0.999962
ENSG00000137133	HINT2	52.3426	0.561118	0.411456	1.36374	0.172651	0.999962
ENSG00000160838	LRRC71	11.279	1.13137	0.829616	1.36372	0.172655	0.999962
ENSG00000164236	ANKRD33B	6.82556	-1.7028	1.24867	-1.36369	0.172665	0.999962
ENSG00000236890	ENSG00000236890	2.23492	2.53339	1.85803	1.36348	0.17273	0.999962
ENSG00000228784	LINC00954	208.464	-0.31507	0.231091	-1.3634	0.172757	0.999962
ENSG00000177688	SUMO4	1.57385	-3.09235	2.26826	-1.36332	0.172782	0.999962
ENSG00000184669	OR7E14P	110.056	0.396469	0.290843	1.36317	0.172828	0.999962
ENSG00000090006	LTBP4	681.235	-0.238852	0.175248	-1.36294	0.172901	0.999962
ENSG00000280078	ENSG00000280078	1.68866	2.97202	2.1806	1.36294	0.172901	0.999962
ENSG00000116785	CFHR3	44.8407	0.624239	0.458056	1.3628	0.172945	0.999962
ENSG00000228816	AK3P5	5.71174	-1.67698	1.23061	-1.36272	0.172971	0.999962
ENSG00000265724	MIR4284	12.1813	-1.06711	0.783162	-1.36256	0.173021	0.999962
ENSG00000198569	SLC34A3	2064.41	-0.412552	0.302891	-1.36205	0.173183	0.999962
ENSG00000228979	PPIAP55	6.21474	-1.55394	1.14099	-1.36192	0.173223	0.999962
ENSG00000240890	ENSG00000240890	1.35705	3.78699	2.78149	1.3615	0.173357	0.999962
ENSG00000121089	NACA3P	3.87679	2.0192	1.48433	1.36034	0.173723	0.999962
ENSG00000172830	SSH3	609.41	-0.224853	0.165293	-1.36034	0.173724	0.999962
ENSG00000101974	ATP11C	16.4023	-0.939709	0.690808	-1.3603	0.173734	0.999962
ENSG00000179965	ZNF771	213.721	0.326917	0.240377	1.36002	0.173823	0.999962
ENSG00000161992	PRR35	2.27346	2.73705	2.0126	1.35996	0.173843	0.999962
ENSG00000197245	FAM110D	17.8827	-0.902863	0.663971	-1.35979	0.173896	0.999962
ENSG00000231249	ITPR1-DT	17.4755	-0.970271	0.71357	-1.35974	0.173911	0.999962
ENSG00000185933	CALHM1	15.1157	-1.05615	0.777038	-1.3592	0.174082	0.999962
ENSG00000151952	TMEM132D	1311.28	-0.242451	0.178434	-1.35877	0.174219	0.999962
ENSG00000229399	ENSG00000229399	4.10666	-1.73757	1.27894	-1.3586	0.174272	0.999962
ENSG00000253535	ENSG00000253535	6.37956	1.66793	1.22782	1.35845	0.174322	0.999962
ENSG00000138944	SHISAL1	2221.29	-0.291604	0.214705	-1.35816	0.174412	0.999962
ENSG00000279387	ENSG00000279387	1.39788	3.83717	2.82585	1.35788	0.1745	0.999962
ENSG00000136810	TXN	1327.33	0.263547	0.194095	1.35782	0.174521	0.999962
ENSG00000233461	ENSG00000233461	27.6148	-0.752367	0.554462	-1.35693	0.174803	0.999962
ENSG00000284490	ENSG00000284490	5.42134	-1.52777	1.12602	-1.35679	0.174849	0.999962
ENSG00000100739	BDKRB1	2.83568	2.61518	1.92753	1.35675	0.17486	0.999962
ENSG00000270137	ENSG00000270137	2.82665	2.48704	1.83401	1.35607	0.175078	0.999962
ENSG00000260063	ENSG00000260063	64.4973	0.573403	0.42286	1.35601	0.175096	0.999962
ENSG00000260008	ENSG00000260008	1.17744	3.58591	2.64479	1.35584	0.17515	0.999962
ENSG00000286671	ENSG00000286671	1.35437	3.78496	2.79181	1.35574	0.175183	0.999962
ENSG00000117643	MAN1C1	835.177	-0.232387	0.171493	-1.35508	0.175392	0.999962
ENSG00000150457	LATS2	14.8533	-1.07524	0.793524	-1.35502	0.175413	0.999962
ENSG00000166595	CIAO2B	986.298	-0.221909	0.163797	-1.35478	0.175488	0.999962
ENSG00000228810	PABPC1P11	7.76319	-1.7723	1.3085	-1.35445	0.175594	0.999962
ENSG00000167306	MYO5B	746.55	-0.237701	0.175503	-1.3544	0.175609	0.999962
ENSG00000214612	RPS19P1	1.7559	2.98114	2.20147	1.35416	0.175687	0.999962
ENSG00000225294	OSTCP2	3.35582	2.25313	1.66394	1.35409	0.175709	0.999962
ENSG00000164008	C1orf50	272.961	-0.371805	0.274599	-1.35399	0.175739	0.999962
ENSG00000181408	UTS2R	5.58993	-2.01097	1.48525	-1.35396	0.175748	0.999962
ENSG00000223537	ENSG00000223537	4.13788	2.11863	1.56509	1.35368	0.175839	0.999962
ENSG00000165197	VEGFD	16.7351	-0.956742	0.706824	-1.35358	0.175871	0.999962
ENSG00000213409	C1QBPP2	5.25842	1.79083	1.32311	1.35351	0.175893	0.999962
ENSG00000206676	Y_RNA	6.42524	-1.5678	1.15853	-1.35326	0.175971	0.999962
ENSG00000228793	ENSG00000228793	1.67311	3.01234	2.22631	1.35306	0.176035	0.999962
ENSG00000288095	ENSG00000288095	10.0259	-1.23551	0.913128	-1.35305	0.17604	0.999962
ENSG00000273064	ENSG00000273064	21.2708	-0.85	0.62842	-1.3526	0.176184	0.999962
ENSG00000276345	ENSG00000276345	5.09833	-1.58102	1.16921	-1.35221	0.176307	0.999962
ENSG00000272449	ENSG00000272449	48.9208	0.625953	0.463132	1.35157	0.176514	0.999962
ENSG00000270857	ENSG00000270857	1.24315	-3.8836	2.87411	-1.35123	0.17662	0.999962
ENSG00000137806	NDUFAF1	227.922	0.287785	0.212982	1.35122	0.176625	0.999962
ENSG00000258867	LINC01146	118.552	0.398951	0.295281	1.35109	0.176666	0.999962
ENSG00000255351	ENSG00000255351	1.38679	3.82662	2.83227	1.35108	0.17667	0.999962
ENSG00000286895	ENSG00000286895	1.38679	3.82662	2.83227	1.35108	0.17667	0.999962
ENSG00000157766	ACAN	1.38679	3.82662	2.83227	1.35108	0.17667	0.999962
ENSG00000199263	Y_RNA	1.38679	3.82662	2.83227	1.35108	0.17667	0.999962
ENSG00000060566	CREB3L3	1.38679	3.82662	2.83227	1.35108	0.17667	0.999962
ENSG00000234814	SVIL2P	1.10925	-3.70418	2.7422	-1.35081	0.176758	0.999962
ENSG00000183801	OLFML1	7.12043	-1.43525	1.06252	-1.3508	0.17676	0.999962
ENSG00000213772	EIF1P7	6.5934	-4.40998	3.26547	-1.35049	0.176859	0.999962
ENSG00000286623	ENSG00000286623	20.3838	0.851834	0.630909	1.35017	0.176962	0.999962
ENSG00000115457	IGFBP2	1427	-0.229159	0.169769	-1.34983	0.17707	0.999962
ENSG00000284391	ENSG00000284391	1.52879	-3.04394	2.25617	-1.34916	0.177285	0.999962
ENSG00000237753	ENSG00000237753	115.352	-0.378225	0.28047	-1.34854	0.177485	0.999962
ENSG00000263338	ENSG00000263338	2.94863	-2.38712	1.77085	-1.34801	0.177656	0.999962
ENSG00000103460	TOX3	1274.55	0.227483	0.16876	1.34796	0.17767	0.999962
ENSG00000232554	RSU1P2	1.74348	2.9712	2.20453	1.34777	0.177732	0.999962
ENSG00000197406	DIO3	1.16636	3.57372	2.65179	1.34766	0.177768	0.999962
ENSG00000117600	PLPPR4	15.3905	-0.897358	0.665991	-1.3474	0.177851	0.999962
ENSG00000273447	ENSG00000273447	33.1963	-0.661458	0.491041	-1.34705	0.177963	0.999962
ENSG00000160867	FGFR4	2195.71	-0.248164	0.184309	-1.34646	0.178155	0.999962
ENSG00000284651	ENSG00000284651	5.61431	-1.53402	1.13967	-1.34603	0.178293	0.999962
ENSG00000207554	MIR647	20.6744	-0.823259	0.611705	-1.34584	0.178353	0.999962
ENSG00000104129	DNAJC17	292.762	-0.300379	0.223343	-1.34493	0.178649	0.999962
ENSG00000055813	CCDC85A	21.5642	-0.939966	0.698988	-1.34475	0.178705	0.999962
ENSG00000229855	ENSG00000229855	52.5603	-0.804993	0.598659	-1.34466	0.178735	0.999962
ENSG00000259871	ENSG00000259871	2.23422	3.42494	2.54735	1.34451	0.178784	0.999962
ENSG00000263612	ENSG00000263612	7.01815	1.51293	1.12528	1.34449	0.178789	0.999962
ENSG00000204642	HLA-F	14.7165	1.19901	0.892197	1.34389	0.178985	0.999962
ENSG00000179101	H3P47	21.6649	-0.979615	0.729095	-1.3436	0.179076	0.999962
ENSG00000112164	GLP1R	343.447	0.275285	0.204905	1.34348	0.179118	0.999962
ENSG00000069696	DRD4	125.355	-0.432055	0.321601	-1.34345	0.179126	0.999962
ENSG00000227038	GTF2IP7	2.81557	2.4786	1.84558	1.34299	0.179275	0.999962
ENSG00000224993	RPL29P12	2.88782	2.51295	1.87132	1.34288	0.179312	0.999962
ENSG00000197937	ZNF347	48.2577	0.650075	0.484339	1.34219	0.179535	0.999962
ENSG00000262803	ENSG00000262803	2.37025	-2.6431	1.97034	-1.34144	0.179776	0.999962
ENSG00000240859	ENSG00000240859	7.9417	1.43312	1.06864	1.34107	0.179898	0.999962
ENSG00000160094	ZNF362	859.627	0.219478	0.163662	1.34104	0.179908	0.999962
ENSG00000128594	LRRC4	403.531	-0.255236	0.190334	-1.34099	0.179923	0.999962
ENSG00000251615	ENSG00000251615	16.2513	0.907092	0.676485	1.34089	0.179956	0.999962
ENSG00000243193	PRKAR2B-AS1	1.79674	3.02978	2.25965	1.34082	0.179979	0.999962
ENSG00000213626	LBH	721.608	0.267469	0.199562	1.34028	0.180154	0.999962
ENSG00000258942	ENSG00000258942	1.85272	3.16959	2.36538	1.33999	0.180248	0.999962
ENSG00000251598	ENSG00000251598	13.4904	0.977868	0.729761	1.33998	0.180251	0.999962
ENSG00000232620	TSPY17P	4.02327	-2.03893	1.52185	-1.33977	0.18032	0.999962
ENSG00000266710	RN7SL48P	3.49855	-2.65991	1.98563	-1.33958	0.180382	0.999962
ENSG00000198908	BHLHB9	4.77541	-1.60497	1.19827	-1.3394	0.180439	0.999962
ENSG00000105357	MYH14	5818.01	-0.201903	0.150742	-1.3394	0.180441	0.999962
ENSG00000214193	SH3D21	376.025	-0.33086	0.247031	-1.33935	0.180458	0.999962
ENSG00000269752	ENSG00000269752	10.8662	-1.27919	0.955088	-1.33934	0.180459	0.999962
ENSG00000267372	ENSG00000267372	19.2827	-0.832103	0.621341	-1.33921	0.180504	0.999962
ENSG00000272046	ENSG00000272046	7.41876	1.36299	1.01809	1.33878	0.180644	0.999962
ENSG00000288551	ENSG00000288551	2.86949	-2.45397	1.83314	-1.33867	0.180679	0.999962
ENSG00000251768	RNA5SP217	4.30894	1.89171	1.41334	1.33846	0.180745	0.999962
ENSG00000286749	ENSG00000286749	1.23115	-3.85419	2.87956	-1.33846	0.180746	0.999962
ENSG00000269898	ENSG00000269898	1.23115	-3.85419	2.87956	-1.33846	0.180746	0.999962
ENSG00000102755	FLT1	1.75194	-3.257	2.43402	-1.33812	0.180858	0.999962
ENSG00000108823	SGCA	1.75194	-3.257	2.43402	-1.33812	0.180858	0.999962
ENSG00000112619	PRPH2	665.752	0.241975	0.180978	1.33704	0.181209	0.999962
ENSG00000205336	ADGRG1	1212.99	-0.257582	0.192664	-1.33695	0.18124	0.999962
ENSG00000260219	CD2BP2-DT	45.8496	0.56693	0.424058	1.33692	0.18125	0.999962
ENSG00000128596	CCDC136	264.314	-0.324827	0.242968	-1.33691	0.18125	0.999962
ENSG00000106025	TSPAN12	468.863	0.35285	0.263936	1.33688	0.181263	0.999962
ENSG00000272417	ENSG00000272417	12.1411	0.996616	0.745487	1.33687	0.181266	0.999962
ENSG00000144649	GASK1A	84.5406	0.420265	0.314395	1.33674	0.181308	0.999962
ENSG00000128268	MGAT3	1954.98	-0.208783	0.156216	-1.3365	0.181386	0.999962
ENSG00000261813	ENSG00000261813	1.32513	3.75511	2.80969	1.33648	0.181392	0.999962
ENSG00000183814	LIN9	577.429	0.235183	0.176073	1.33572	0.181642	0.999962
ENSG00000206549	ENSG00000206549	1.48221	-4.12745	3.09007	-1.33571	0.181642	0.999962
ENSG00000243314	ENSG00000243314	1.48221	-4.12745	3.09007	-1.33571	0.181642	0.999962
ENSG00000241007	SEPTIN7P6	1.48221	-4.12745	3.09007	-1.33571	0.181642	0.999962
ENSG00000254065	ENSG00000254065	1.48221	-4.12745	3.09007	-1.33571	0.181642	0.999962
ENSG00000183024	OR1G1	1.48221	-4.12745	3.09007	-1.33571	0.181642	0.999962
ENSG00000267673	FDX2	4.48879	1.81894	1.36204	1.33545	0.181728	0.999962
ENSG00000269420	PLA2G4C-AS1	2.02127	-3.48737	2.61192	-1.33518	0.181819	0.999962
ENSG00000162819	BROX	1032.5	0.210822	0.157915	1.33503	0.181866	0.999962
ENSG00000175220	ARHGAP1	2750.31	-0.189977	0.142328	-1.33478	0.181949	0.999962
ENSG00000276663	ENSG00000276663	6.58312	1.4445	1.08231	1.33464	0.181994	0.999962
ENSG00000286555	ENSG00000286555	15.9046	-1.03868	0.778245	-1.33464	0.181995	0.999962
ENSG00000205693	MANSC4	3.80009	-2.32329	1.74079	-1.33462	0.182	0.999962
ENSG00000243302	ENSG00000243302	465.821	-0.266592	0.199775	-1.33446	0.182053	0.999962
ENSG00000279812	ENSG00000279812	28.2858	-0.674104	0.505177	-1.33439	0.182075	0.999962
ENSG00000162620	LRRIQ3	56.0795	0.490711	0.367834	1.33406	0.182186	0.999962
ENSG00000228055	FAM245A	12.4088	1.04569	0.784006	1.33378	0.182275	0.999962
ENSG00000252072	RNA5SP320	1.73111	-3.25714	2.4426	-1.33347	0.182378	0.999962
ENSG00000114395	CYB561D2	337.705	-0.284821	0.213614	-1.33334	0.18242	0.999962
ENSG00000270956	ENSG00000270956	5.06261	-1.79145	1.34371	-1.33321	0.182462	0.999962
ENSG00000233367	ENSG00000233367	2.01019	-3.48738	2.61622	-1.33298	0.182538	0.999962
ENSG00000248916	NUP210P3	14.6154	1.07987	0.810142	1.33294	0.182553	0.999962
ENSG00000132744	ACY3	42.7713	-0.654201	0.490941	-1.33254	0.182681	0.999962
ENSG00000201616	RNU1-91P	2.81338	2.07816	1.55961	1.33248	0.182701	0.999962
ENSG00000237178	H3P7	1.3127	3.74298	2.80928	1.33236	0.182741	0.999962
ENSG00000116771	AGMAT	187.92	-0.359661	0.270001	-1.33207	0.182836	0.999962
ENSG00000189169	KRTAP10-12	4.27033	-1.79085	1.34452	-1.33196	0.182875	0.999962
ENSG00000244332	ENSG00000244332	26.6536	-0.828894	0.622448	-1.33167	0.18297	0.999962
ENSG00000197153	H3C12	2.03445	-2.55416	1.91809	-1.33161	0.182987	0.999962
ENSG00000256576	LINC02361	2.03445	-2.55416	1.91809	-1.33161	0.182987	0.999962
ENSG00000272420	ENSG00000272420	25.2634	0.71186	0.534598	1.33158	0.182998	0.999962
ENSG00000011052	NME1-NME2	3.3019	2.05294	1.5419	1.33143	0.183046	0.999962
ENSG00000159346	ADIPOR1	2767.83	-0.208846	0.156895	-1.33112	0.183149	0.999962
ENSG00000079101	CLUL1	28.2894	0.838229	0.629756	1.33104	0.183177	0.999962
ENSG00000105664	COMP	225.57	0.28149	0.211505	1.33089	0.183224	0.999962
ENSG00000112041	TULP1	2.24296	-2.6441	1.98701	-1.33069	0.18329	0.999962
ENSG00000275029	HMGB1P24	10.4708	-1.17456	0.882674	-1.33068	0.183293	0.999962
ENSG00000145536	ADAMTS16	23.1939	-0.75643	0.568456	-1.33067	0.183296	0.999962
ENSG00000119509	INVS	670.084	-0.234554	0.17629	-1.3305	0.183353	0.999962
ENSG00000267658	RAB5C-AS1	3.66578	-2.23645	1.68091	-1.3305	0.183353	0.999962
ENSG00000269427	ENSG00000269427	131.773	-0.380199	0.285831	-1.33015	0.183469	0.999962
ENSG00000170469	SPATA24	68.2683	-0.501008	0.376674	-1.33009	0.18349	0.999962
ENSG00000287388	ENSG00000287388	10.2514	-1.23426	0.928208	-1.32973	0.183609	0.999962
ENSG00000073756	PTGS2	5376.19	0.305009	0.229378	1.32972	0.183611	0.999962
ENSG00000122194	PLG	8.90688	-1.5355	1.15485	-1.32961	0.183647	0.999962
ENSG00000233133	ENSG00000233133	2.4884	2.39845	1.80393	1.32957	0.18366	0.999962
ENSG00000247121	ENSG00000247121	99.4627	-0.462714	0.348025	-1.32954	0.183669	0.999962
ENSG00000226416	MRPL23-AS1	94.4037	0.55427	0.416912	1.32946	0.183695	0.999962
ENSG00000267741	UBE2L4	17.4002	1.08972	0.819685	1.32944	0.183703	0.999962
ENSG00000196440	ARMCX4	844.506	-0.235132	0.176883	-1.3293	0.183748	0.999962
ENSG00000287721	ENSG00000287721	35.8546	0.658918	0.495698	1.32927	0.183757	0.999962
ENSG00000224800	RPS27AP6	1.90359	3.11497	2.3434	1.32925	0.183766	0.999962
ENSG00000130203	APOE	20.7995	0.81697	0.614702	1.32905	0.183831	0.999962
ENSG00000183023	SLC8A1	161.484	-0.401385	0.302058	-1.32883	0.183903	0.999962
ENSG00000261635	ENSG00000261635	1.98935	-3.48739	2.6244	-1.32883	0.183904	0.999962
ENSG00000273117	INSIG1-DT	455.351	0.341345	0.256888	1.32877	0.183924	0.999962
ENSG00000254362	ENSG00000254362	4.69613	-1.85383	1.3953	-1.32862	0.183972	0.999962
ENSG00000130045	NXNL2	2.64748	-2.3985	1.80534	-1.32855	0.183995	0.999962
ENSG00000261329	ENSG00000261329	3.50568	-2.17913	1.64073	-1.32815	0.184129	0.999962
ENSG00000287961	ENSG00000287961	7.07313	-1.32981	1.00128	-1.3281	0.184143	0.999962
ENSG00000067141	NEO1	5717.81	-0.197564	0.148781	-1.32789	0.184214	0.999962
ENSG00000270035	ENSG00000270035	18.7727	-0.881807	0.664201	-1.32762	0.184304	0.999962
ENSG00000107669	ATE1	481.799	0.232174	0.174985	1.32682	0.184568	0.999962
ENSG00000232134	RPS15AP12	2.50295	-2.14776	1.61969	-1.32604	0.184828	0.999962
ENSG00000106331	PAX4	90.9548	-0.47234	0.356272	-1.32579	0.184911	0.999962
ENSG00000261799	ENSG00000261799	283.534	0.347612	0.262196	1.32577	0.184915	0.999962
ENSG00000205791	LOH12CR2	47.8449	-0.647133	0.488228	-1.32547	0.185014	0.999962
ENSG00000244405	ETV5	723.446	0.296768	0.2239	1.32545	0.185022	0.999962
ENSG00000258949	ENSG00000258949	3.42035	2.12094	1.60037	1.32529	0.185076	0.999962
ENSG00000103222	ABCC1	1184.32	-0.203932	0.153887	-1.3252	0.185104	0.999962
ENSG00000140043	PTGR2	91.6937	-0.442184	0.333673	-1.3252	0.185104	0.999962
ENSG00000237341	SYP-AS1	6.39838	-1.4187	1.07118	-1.32442	0.185362	0.999962
ENSG00000227440	ATP5MC1P4	13.57	1.0204	0.770564	1.32423	0.185428	0.999962
ENSG00000183665	TRMT12	387.305	0.273036	0.206189	1.3242	0.185436	0.999962
ENSG00000265801	ENSG00000265801	3.71859	-2.47029	1.86559	-1.32413	0.18546	0.999962
ENSG00000155893	PXYLP1	205.24	0.326195	0.246351	1.32411	0.185467	0.999962
ENSG00000266905	ENSG00000266905	2.15636	2.64627	1.99854	1.3241	0.185469	0.999962
ENSG00000243423	ENSG00000243423	2.93221	-2.38249	1.7994	-1.32405	0.185487	0.999962
ENSG00000279434	ENSG00000279434	36.3379	-0.596728	0.450778	-1.32377	0.185579	0.999962
ENSG00000273694	U2	3.02828	-2.42859	1.83467	-1.32373	0.185594	0.999962
ENSG00000105281	SLC1A5	76.6874	0.580001	0.438168	1.3237	0.185604	0.999962
ENSG00000237586	ENSG00000237586	3.5725	-2.2189	1.67634	-1.32366	0.185617	0.999962
ENSG00000259462	CPEB1-AS1	20.261	-0.872034	0.658833	-1.3236	0.185634	0.999962
ENSG00000174672	BRSK2	3063.19	-0.186351	0.140832	-1.32322	0.185763	0.999962
ENSG00000284062	MIR4469	1.92225	3.14072	2.37355	1.32321	0.185764	0.999962
ENSG00000282904	ENSG00000282904	1.18941	-3.83109	2.89613	-1.32283	0.185892	0.999962
ENSG00000205318	GCNT2P1	1.18941	-3.83109	2.89613	-1.32283	0.185892	0.999962
ENSG00000260995	ENSG00000260995	1.18941	-3.83109	2.89613	-1.32283	0.185892	0.999962
ENSG00000271697	ENSG00000271697	1.18941	-3.83109	2.89613	-1.32283	0.185892	0.999962
ENSG00000276533	ENSG00000276533	12.3864	-1.20017	0.907372	-1.32269	0.18594	0.999962
ENSG00000223901	ENSG00000223901	230.216	-0.487038	0.368223	-1.32267	0.185945	0.999962
ENSG00000230185	C9orf147	19.2808	-0.824996	0.62376	-1.32262	0.185963	0.999962
ENSG00000115137	DNAJC27	232.026	0.303806	0.229778	1.32217	0.186111	0.999962
ENSG00000229920	RPS4XP5	2.32885	-2.6637	2.01511	-1.32186	0.186214	0.999962
ENSG00000180979	LRRC57	857.328	-0.255762	0.193487	-1.32186	0.186216	0.999962
ENSG00000188906	LRRK2	4.26991	-1.94534	1.47183	-1.32172	0.186263	0.999962
ENSG00000228034	HMGN2P21	1.59818	2.94886	2.23153	1.32145	0.18635	0.999962
ENSG00000236814	ENSG00000236814	12.9063	1.23284	0.93323	1.32105	0.186486	0.999962
ENSG00000284624	ENSG00000284624	1.05069	-3.63182	2.74939	-1.32095	0.186517	0.999962
ENSG00000197705	KLHL14	208.108	0.432824	0.327665	1.32093	0.186523	0.999962
ENSG00000246528	ENSG00000246528	28.1904	-0.693037	0.524783	-1.32062	0.18663	0.999962
ENSG00000164237	CMBL	98.5429	0.484859	0.367183	1.32048	0.186674	0.999962
ENSG00000226390	KCNQ2-AS1	31.2416	-0.798677	0.604924	-1.32029	0.186737	0.999962
ENSG00000206159	GYG2P1	64.0629	-0.508019	0.384847	-1.32006	0.186816	0.999962
ENSG00000201533	RN7SKP237	1.23837	-3.8717	2.93306	-1.32002	0.186829	0.999962
ENSG00000267714	ENSG00000267714	1.31487	3.7333	2.82864	1.31982	0.186895	0.999962
ENSG00000166250	CLMP	165.336	0.40938	0.310395	1.3189	0.187202	0.999962
ENSG00000234061	ENSG00000234061	1.32596	3.74464	2.8395	1.31877	0.187248	0.999962
ENSG00000197580	BCO2	47.0429	0.526389	0.399241	1.31847	0.187346	0.999962
ENSG00000141068	KSR1	991.678	-0.302996	0.229821	-1.3184	0.187371	0.999962
ENSG00000233337	UBE2FP3	13.4187	-0.938663	0.711978	-1.31839	0.187374	0.999962
ENSG00000273129	PACERR	90.0626	0.480694	0.364675	1.31814	0.187456	0.999962
ENSG00000248489	LINC02062	30.5303	-0.800601	0.607485	-1.31789	0.187539	0.999962
ENSG00000201164	RNU4-36P	2.11533	-2.49213	1.8914	-1.31761	0.187634	0.999962
ENSG00000137168	PPIL1	790.145	0.243852	0.185084	1.31752	0.187665	0.999962
ENSG00000214290	COLCA2	97.4786	0.380208	0.288597	1.31744	0.187691	0.999962
ENSG00000251794	RNU6-237P	4.09894	-2.18368	1.65755	-1.31742	0.187699	0.999962
ENSG00000215692	ENSG00000215692	4.28627	-2.1557	1.63647	-1.31729	0.187742	0.999962
ENSG00000144045	DQX1	6.98302	-1.32497	1.00616	-1.31686	0.187884	0.999962
ENSG00000259163	ENSG00000259163	5.28711	-1.87523	1.42462	-1.31631	0.188071	0.999962
ENSG00000260262	ENSG00000260262	1.22396	-3.83631	2.915	-1.31606	0.188155	0.999962
ENSG00000255314	ENSG00000255314	1.22396	-3.83631	2.915	-1.31606	0.188155	0.999962
ENSG00000261219	ENSG00000261219	1.22396	-3.83631	2.915	-1.31606	0.188155	0.999962
ENSG00000225156	ENSG00000225156	5.11907	1.60167	1.21768	1.31535	0.188394	0.999962
ENSG00000234545	FAM133B	865.424	0.231166	0.175754	1.31528	0.188416	0.999962
ENSG00000235001	EIF4A1P2	7.64115	-1.24947	0.950058	-1.31516	0.188457	0.999962
ENSG00000286024	ENSG00000286024	44.7915	-0.59094	0.449335	-1.31514	0.188461	0.999962
ENSG00000272514	CFAP206	3.21723	2.01137	1.52943	1.31511	0.188473	0.999962
ENSG00000156486	KCNS2	1.5743	3.99846	3.04066	1.315	0.18851	0.999962
ENSG00000282961	PRNCR1	1.5743	3.99846	3.04066	1.315	0.18851	0.999962
ENSG00000226312	CFLAR-AS1	17.1978	-0.999374	0.760085	-1.31482	0.188571	0.999962
ENSG00000113328	CCNG1	2002.68	0.255612	0.194445	1.31457	0.188655	0.999962
ENSG00000285402	ENSG00000285402	1.29186	3.72149	2.83126	1.31443	0.188702	0.999962
ENSG00000253168	ENSG00000253168	6.75105	-1.28187	0.975242	-1.31442	0.188706	0.999962
ENSG00000185958	FAM186A	17.06	1.12797	0.858158	1.3144	0.18871	0.999962
ENSG00000287537	ENSG00000287537	4.43503	1.99734	1.51967	1.31433	0.188735	0.999962
ENSG00000230333	ENSG00000230333	5.73259	1.58043	1.20258	1.31421	0.188777	0.999962
ENSG00000177706	FAM20C	73.1985	-0.584327	0.444633	-1.31418	0.188786	0.999962
ENSG00000178828	RNF186	7.82381	-1.39344	1.0604	-1.31406	0.188825	0.999962
ENSG00000279584	ENSG00000279584	5.02233	-1.76864	1.34599	-1.31401	0.188844	0.999962
ENSG00000273998	ENSG00000273998	7.41098	-1.30295	0.991594	-1.314	0.188848	0.999962
ENSG00000277550	ENSG00000277550	2.17969	-2.72129	2.07158	-1.31363	0.188971	0.999962
ENSG00000178026	LRRC75B	109.047	-0.501979	0.382177	-1.31347	0.189023	0.999962
ENSG00000254978	ALG1L9P	10.7558	-1.1088	0.844342	-1.31322	0.18911	0.999962
ENSG00000272463	ENSG00000272463	6.39605	1.53085	1.16619	1.31269	0.189287	0.999962
ENSG00000167397	VKORC1	209.741	-0.319198	0.24333	-1.31179	0.189591	0.999962
ENSG00000288079	ENSG00000288079	3.77966	-1.96229	1.49629	-1.31144	0.18971	0.999962
ENSG00000184613	NELL2	337.565	0.265481	0.202461	1.31127	0.189767	0.999962
ENSG00000165138	ANKS6	290.39	0.262341	0.200077	1.3112	0.189791	0.999962
ENSG00000287338	ENSG00000287338	3.78464	-1.91	1.45722	-1.31071	0.189956	0.999962
ENSG00000222872	RNU4-78P	1.21914	-3.82425	2.91793	-1.31061	0.189991	0.999962
ENSG00000186280	KDM4D	56.3406	-0.473227	0.361139	-1.31037	0.190069	0.999962
ENSG00000268869	ESPNP	5.64996	-1.46105	1.11511	-1.31022	0.19012	0.999962
ENSG00000271557	YPEL5P2	9.21583	-1.12586	0.859485	-1.30993	0.190221	0.999962
ENSG00000181690	PLAG1	6.42594	1.58958	1.21368	1.30972	0.19029	0.999962
ENSG00000186522	SEPTIN10	949.929	0.224334	0.171349	1.30922	0.19046	0.999962
ENSG00000187699	C2orf88	43.7452	-0.555976	0.424708	-1.30908	0.190508	0.999962
ENSG00000261837	ENSG00000261837	6.40979	1.44904	1.10698	1.309	0.190534	0.999962
ENSG00000136869	TLR4	3.85729	-2.0369	1.55662	-1.30854	0.190689	0.999962
ENSG00000149179	C11orf49	1474.83	-0.236987	0.181122	-1.30844	0.190724	0.999962
ENSG00000049089	COL9A2	581.345	-0.346737	0.265082	-1.30804	0.19086	0.999962
ENSG00000273455	ENSG00000273455	1.64923	-3.18678	2.43675	-1.3078	0.19094	0.999962
ENSG00000207756	MIR580	1.64923	-3.18678	2.43675	-1.3078	0.19094	0.999962
ENSG00000234779	BNC2-AS1	1.64923	-3.18678	2.43675	-1.3078	0.19094	0.999962
ENSG00000276547	PCDHGB5	110.087	0.470848	0.360095	1.30757	0.191021	0.999962
ENSG00000255185	PDXDC2P	8.00896	-1.27283	0.973489	-1.30749	0.191046	0.999962
ENSG00000161929	SCIMP	8.94744	1.21161	0.926856	1.30723	0.191134	0.999962
ENSG00000177943	MAMDC4	1415.72	-0.198906	0.152223	-1.30667	0.191323	0.999962
ENSG00000178460	MCMDC2	108.778	0.395939	0.303189	1.30592	0.191581	0.999962
ENSG00000276842	ENSG00000276842	1.29321	3.72243	2.85071	1.30579	0.191623	0.999962
ENSG00000266900	ENSG00000266900	1.29321	3.72243	2.85071	1.30579	0.191623	0.999962
ENSG00000268533	ENSG00000268533	8.96243	1.18911	0.910671	1.30575	0.191637	0.999962
ENSG00000239207	GAPDHP39	1.33705	3.7561	2.8771	1.30552	0.191717	0.999962
ENSG00000279548	ENSG00000279548	1.33705	3.7561	2.8771	1.30552	0.191717	0.999962
ENSG00000269318	ENSG00000269318	36.4154	-0.689661	0.528343	-1.30533	0.191781	0.999962
ENSG00000164023	SGMS2	362.147	-0.428736	0.32847	-1.30525	0.191807	0.999962
ENSG00000157330	C1orf158	53.2591	0.578499	0.443215	1.30523	0.191814	0.999962
ENSG00000196620	UGT2B15	1.2927	3.71059	2.84303	1.30515	0.191841	0.999962
ENSG00000242288	BMS1P4-AGAP5	1.2927	3.71059	2.84303	1.30515	0.191841	0.999962
ENSG00000112305	SMAP1	321.223	-0.25937	0.198776	-1.30484	0.191948	0.999962
ENSG00000267394	ATXN7L3-AS1	6.75218	-1.39455	1.06881	-1.30477	0.191973	0.999962
ENSG00000272969	ENSG00000272969	14.8728	-0.931765	0.714153	-1.30471	0.19199	0.999962
ENSG00000286836	ENSG00000286836	4.88719	1.78494	1.36827	1.30453	0.192054	0.999962
ENSG00000102886	GDPD3	66.4427	0.467866	0.358733	1.30422	0.192159	0.999962
ENSG00000136531	SCN2A	24.9656	0.77327	0.592909	1.3042	0.192166	0.999962
ENSG00000225057	ENSG00000225057	14.6327	1.19888	0.919472	1.30388	0.192276	0.999962
ENSG00000236829	ENSG00000236829	61.907	0.604661	0.46381	1.30368	0.192341	0.999962
ENSG00000249348	UGDH-AS1	100.692	0.415427	0.318812	1.30305	0.192558	0.999962
ENSG00000279266	ENSG00000279266	3.92319	1.95269	1.4987	1.30292	0.192601	0.999962
ENSG00000234503	ENSG00000234503	8.93051	1.18282	0.907902	1.30281	0.19264	0.999962
ENSG00000273106	PPM1B-DT	1.12552	3.5095	2.69391	1.30275	0.192659	0.999962
ENSG00000184163	C1QTNF12	120.113	-0.420242	0.322749	-1.30207	0.192892	0.999962
ENSG00000287336	ENSG00000287336	1.67206	2.8911	2.22053	1.30198	0.192922	0.999962
ENSG00000025423	HSD17B6	61.7669	0.487682	0.374996	1.3005	0.19343	0.999962
ENSG00000264448	MIR378D2HG	3.83038	2.07864	1.59869	1.30021	0.193527	0.999962
ENSG00000234601	CHRM3-AS1	1.44857	-4.06721	3.12814	-1.3002	0.193533	0.999962
ENSG00000284095	ENSG00000284095	1.44857	-4.06721	3.12814	-1.3002	0.193533	0.999962
ENSG00000112414	ADGRG6	1.44857	-4.06721	3.12814	-1.3002	0.193533	0.999962
ENSG00000194717	MIR494	1.44857	-4.06721	3.12814	-1.3002	0.193533	0.999962
ENSG00000226890	ENSG00000226890	1.44857	-4.06721	3.12814	-1.3002	0.193533	0.999962
ENSG00000011028	MRC2	1.44857	-4.06721	3.12814	-1.3002	0.193533	0.999962
ENSG00000267909	CCDC177	21.0985	-0.84041	0.646895	-1.29915	0.193894	0.999962
ENSG00000139921	TMX1	1719.02	-0.227336	0.175006	-1.29902	0.193938	0.999962
ENSG00000180747	SMG1P3	221.894	-0.334614	0.2576	-1.29897	0.193956	0.999962
ENSG00000264013	MIR3938	1.39388	-4.06755	3.13169	-1.29883	0.194001	0.999962
ENSG00000227262	HCG4B	1.39388	-4.06755	3.13169	-1.29883	0.194001	0.999962
ENSG00000127412	TRPV5	1.39388	-4.06755	3.13169	-1.29883	0.194001	0.999962
ENSG00000182162	P2RY8	1.39388	-4.06755	3.13169	-1.29883	0.194001	0.999962
ENSG00000253983	ENSG00000253983	1.39388	-4.06755	3.13169	-1.29883	0.194001	0.999962
ENSG00000214199	EEF1A1P12	21.7469	-1.07814	0.830117	-1.29879	0.194017	0.999962
ENSG00000237491	LINC01409	115.695	-0.362568	0.279162	-1.29877	0.194022	0.999962
ENSG00000197182	MIRLET7BHG	222.095	-0.303559	0.233834	-1.29818	0.194224	0.999962
ENSG00000213965	NUDT19	296.656	0.273817	0.21102	1.29759	0.194429	0.999962
ENSG00000235848	RMDN2-AS1	1.17981	-3.80644	2.93363	-1.29752	0.194453	0.999962
ENSG00000202141	Y_RNA	1.17981	-3.80644	2.93363	-1.29752	0.194453	0.999962
ENSG00000163633	C4orf36	1.17981	-3.80644	2.93363	-1.29752	0.194453	0.999962
ENSG00000084674	APOB	781.848	-0.221123	0.170428	-1.29746	0.194473	0.999962
ENSG00000248714	ENSG00000248714	3.8216	-1.90604	1.46912	-1.2974	0.194494	0.999962
ENSG00000275367	ENSG00000275367	4.54416	1.76129	1.35783	1.29713	0.194586	0.999962
ENSG00000235865	GSN-AS1	17.4124	-1.05387	0.812521	-1.29704	0.194616	0.999962
ENSG00000164953	TMEM67	159.572	-0.33974	0.261964	-1.2969	0.194667	0.999962
ENSG00000175445	LPL	6.33283	1.47581	1.13811	1.29672	0.194728	0.999962
ENSG00000108452	ZNF29P	2.48149	2.53388	1.95478	1.29625	0.19489	0.999962
ENSG00000236475	TRIM26BP	4.53089	1.76351	1.36058	1.29615	0.194924	0.999962
ENSG00000159256	MORC3	484.805	0.26818	0.206922	1.29604	0.194961	0.999962
ENSG00000178187	ZNF454	199.326	0.305945	0.2361	1.29583	0.195035	0.999962
ENSG00000279467	ENSG00000279467	18.2646	-0.964136	0.744056	-1.29578	0.19505	0.999962
ENSG00000249412	ENSG00000249412	10.1122	1.10306	0.851283	1.29577	0.195056	0.999962
ENSG00000250081	ENSG00000250081	26.0402	0.727492	0.561513	1.29559	0.195116	0.999962
ENSG00000132972	RNF17	1.0936	3.47156	2.67977	1.29547	0.195159	0.999962
ENSG00000256222	MTRNR2L3	1.0936	3.47156	2.67977	1.29547	0.195159	0.999962
ENSG00000275839	ENSG00000275839	9.52273	-1.1562	0.892646	-1.29525	0.195233	0.999962
ENSG00000250282	ENSG00000250282	2.6385	-2.17459	1.67927	-1.29496	0.195333	0.999962
ENSG00000223872	ENSG00000223872	2.43302	-2.77719	2.14485	-1.29481	0.195384	0.999962
ENSG00000261140	ENSG00000261140	19.7822	-1.06969	0.82621	-1.2947	0.195424	0.999962
ENSG00000240233	RN7SL587P	2.4309	2.49228	1.92499	1.2947	0.195424	0.999962
ENSG00000247498	GPRC5D-AS1	185.959	0.367706	0.284011	1.29469	0.195428	0.999962
ENSG00000267270	PARD6G-AS1	138.797	0.46955	0.362676	1.29468	0.19543	0.999962
ENSG00000163624	CDS1	333.181	0.37255	0.287845	1.29427	0.195571	0.999962
ENSG00000225361	PPP1R26-AS1	128.784	0.34391	0.265752	1.2941	0.19563	0.999962
ENSG00000255815	KRT8P11	7.03	-1.65268	1.27716	-1.29402	0.195658	0.999962
ENSG00000165548	TMEM63C	1553.47	0.212277	0.164086	1.29369	0.195771	0.999962
ENSG00000232587	EEF1A1P3	3.64897	2.02126	1.56246	1.29364	0.195789	0.999962
ENSG00000171067	C11orf24	895.697	0.20392	0.157662	1.2934	0.195873	0.999962
ENSG00000280116	ENSG00000280116	9.27926	-1.36414	1.05483	-1.29323	0.195931	0.999962
ENSG00000107187	LHX3	15.2006	-0.945245	0.73131	-1.29254	0.196171	0.999962
ENSG00000236008	LINC01814	26.8103	-0.798505	0.617938	-1.29221	0.196285	0.999962
ENSG00000229352	ENSG00000229352	35.6575	-0.59977	0.464148	-1.2922	0.196289	0.999962
ENSG00000198580	ENSG00000198580	4.98538	1.69026	1.30824	1.29202	0.196351	0.999962
ENSG00000143549	TPM3	6341.61	-0.185438	0.143565	-1.29167	0.196472	0.999962
ENSG00000091137	SLC26A4	22.7544	-1.18122	0.914533	-1.29162	0.19649	0.999962
ENSG00000124191	TOX2	27.1708	0.731808	0.566801	1.29112	0.196662	0.999962
ENSG00000254244	PAICSP4	1.73271	-3.21749	2.49294	-1.29064	0.196829	0.999962
ENSG00000240048	DDX50P2	2.42102	-2.75923	2.13796	-1.29059	0.196847	0.999962
ENSG00000105849	POLR1F	294.825	0.294317	0.22809	1.29036	0.196927	0.999962
ENSG00000151725	CENPU	1058.71	0.228395	0.177002	1.29035	0.196928	0.999962
ENSG00000224280	ENSG00000224280	2.15377	3.32573	2.57764	1.29023	0.196972	0.999962
ENSG00000276141	WHAMMP3	169.769	-0.297814	0.23083	-1.29018	0.196987	0.999962
ENSG00000230679	ENO1-AS1	15.5126	0.999911	0.775188	1.2899	0.197087	0.999962
ENSG00000146250	PRSS35	2.67337	2.4069	1.8662	1.28974	0.197143	0.999962
ENSG00000273450	ENSG00000273450	1.28161	3.69916	2.86826	1.28969	0.197158	0.999962
ENSG00000269836	ENSG00000269836	11.4433	-1.02613	0.795718	-1.28956	0.197204	0.999962
ENSG00000148942	SLC5A12	16.5891	0.900395	0.698246	1.28951	0.197221	0.999962
ENSG00000188293	IGFL1	2.194	-2.62145	2.0331	-1.28939	0.197264	0.999962
ENSG00000138614	INTS14	1194.5	0.190043	0.147391	1.28938	0.197268	0.999962
ENSG00000144366	GULP1	19.26	-0.829892	0.643816	-1.28902	0.197391	0.999962
ENSG00000145451	GLRA3	83.128	-0.417778	0.324201	-1.28864	0.197524	0.999962
ENSG00000261052	SULT1A3	5.70712	-1.69469	1.3154	-1.28835	0.197624	0.999962
ENSG00000253974	NRG1-IT1	8.6057	-1.14237	0.88684	-1.28814	0.197699	0.999962
ENSG00000251580	LINC02482	106.817	0.5021	0.389827	1.28801	0.197744	0.999962
ENSG00000285996	ENSG00000285996	23.3297	-0.833931	0.647502	-1.28792	0.197774	0.999962
ENSG00000215388	ACTG1P3	15.446	-0.860405	0.668126	-1.28779	0.19782	0.999962
ENSG00000241596	ENSG00000241596	2.84446	2.10351	1.6343	1.28711	0.198057	0.999962
ENSG00000130827	PLXNA3	2846.96	-0.182544	0.141828	-1.28708	0.198067	0.999962
ENSG00000287376	ENSG00000287376	1.69579	-3.21193	2.49604	-1.28681	0.19816	0.999962
ENSG00000276523	ENSG00000276523	19.3786	-0.771038	0.599191	-1.2868	0.198165	0.999962
ENSG00000254105	VENTXP6	1.10469	3.48473	2.70817	1.28675	0.198182	0.999962
ENSG00000249592	ENSG00000249592	343.588	-0.458875	0.356635	-1.28668	0.198205	0.999962
ENSG00000139044	B4GALNT3	1039.44	-0.236611	0.183924	-1.28646	0.198283	0.999962
ENSG00000235142	LINC02532	139.636	-0.366503	0.284971	-1.2861	0.198407	0.999962
ENSG00000239650	GUSBP4	2.96914	-2.3844	1.85398	-1.2861	0.198409	0.999962
ENSG00000007866	TEAD3	137.823	-0.356966	0.277558	-1.28609	0.19841	0.999962
ENSG00000165105	RASEF	3.53706	2.07657	1.61491	1.28587	0.198488	0.999962
ENSG00000141052	MYOCD	1.47115	-3.02131	2.34965	-1.28586	0.198494	0.999962
ENSG00000204577	LILRB3	62.9655	-0.481149	0.374272	-1.28556	0.198597	0.999962
ENSG00000259881	ENSG00000259881	182.846	-0.299233	0.232778	-1.28549	0.198621	0.999962
ENSG00000233920	ENSG00000233920	2.13686	2.63827	2.05265	1.2853	0.198688	0.999962
ENSG00000203392	ENSG00000203392	2.26226	-2.80998	2.18631	-1.28526	0.198701	0.999962
ENSG00000105339	DENND3	729.994	-0.214514	0.16691	-1.28521	0.19872	0.999962
ENSG00000287083	ENSG00000287083	36.8289	0.570766	0.444172	1.28501	0.198788	0.999962
ENSG00000234369	TATDN1P1	1.46063	-2.9566	2.30088	-1.28499	0.198796	0.999962
ENSG00000228302	ENSG00000228302	14.6136	0.882857	0.687148	1.28481	0.198858	0.999962
ENSG00000280670	CCDC163	92.4032	-0.462122	0.359741	-1.2846	0.198933	0.999962
ENSG00000157600	TMEM164	1226.92	-0.268285	0.208891	-1.28433	0.199026	0.999962
ENSG00000100558	PLEK2	8.02941	1.23308	0.960217	1.28417	0.199084	0.999962
ENSG00000132535	DLG4	1516.77	-0.258231	0.201112	-1.28402	0.199137	0.999962
ENSG00000204099	NEU4	5.04026	1.68524	1.31283	1.28367	0.199257	0.999962
ENSG00000185269	NOTUM	131.765	-0.395949	0.308672	-1.28275	0.199579	0.999962
ENSG00000137474	MYO7A	651.02	-0.24765	0.193178	-1.28198	0.199851	0.999962
ENSG00000189007	ADAT2	223.267	0.323353	0.252251	1.28187	0.199889	0.999962
ENSG00000283268	TEX54	2.58286	-2.75441	2.14909	-1.28166	0.199962	0.999962
[truncated: 58,665 more rows]

## Sheet: Table S6-Islet donor
Record ID	rs10278_CALCOCO2	rs35895680_NA	Age:	Sex:	Body mass index (BMI):	Glycated hemoglobin (HbA1c):	Insulin Content (pg/ml)	Column11	Column12	Secretion at 1 mM glucose (pg/ml	Column14	Column15	Secretion at 16.7 mM glucose (pg/ml	Column17	Column18
R039	CG	AA	46	Male	36.0021	5.9	10739	516935	601016	6288	6451	24753	32994	33442	31566
R050	CC	CC	72	Female	40.4281	5.8	542701	390352	773911	2025	4712	4523	24716	22685	24103		REF	C	REF	C
R051	CC	CA	73	Male	23.7	5.7	647519	615096	854760	9735	8186	18612	34088	31768	33109		ALT	G	ALT	A
R052	CG	AA	48	Male	29.1	no data	538272	244571	136883	12563	7657	3125	14454	10734	8529			rs10278_CALCOCO2	ID	rs35895680_NA
R058	CG	CA	79	Female	23.8	5.8	2193685	1366404	1415168	616	917	1790	5626	7591	6544
R060	CC	CA	54	Female	21.1073	5.8	134141	194305	109315	573	336	357	6750	3205	4562
R061	CG	CA	63	Male	37.551	5.7	1524024	1026328	804765	26065	105	243	1436	3383	4089		Human Primary Islet Donor Details
R065	CG	AA	38	Male	29.9755	no data	396756	453800	362383	3443	10741	4782	23311	27162	24979		Donor information for assessed primary human islets detailing variant status for rs10278/ rs35895680, age, sex,
R066	CC	CC	44	Male	32.2494	no data	852161	890512	556363	8791	11915	14629	23955	39631	28417		BMI, HbA1c and functional assessment of insulin content and insulin secretion under low/high glucose.
R067	CC	CC	60	Male	26	5.5	1113470	1429477	1462383	903	1003	2712	28785	31783	30690
R073	CC	CC	74	Female	28.3	5.4	1429300	955442	1054195	2473	616	1172	24921	16069	23746
R074	CC	CC	55	Male	26.4	5.5	118267	321683	224001	232	520	464	5735	8029	3928
R075	CC	CC	27	Male	26.2346	5.4	296774	265190	648531	1358	1062	1106	12468	9927	10224
R076	CC	CC	63	Female	26.5	no data	1141474	652811	880841	1212	1393	562	9323	9206	4274
R077	CC	CC	54	Female	24.7	5.2	436743	157615	224757	10410	213	116	3711	1664	1028
R081	CG	CA	68	Male	23.7	5.9	1030091	818286	711709	1356	1732	1058	8937	11727	12891
R082	CG	CA	65	Female	24.9	5.4	1241763	1807287	2187223	4023	1591	3875	16948	12150	17245
R084	CG	AA	63	Female	30.303	5.5	2277662	2065735	4489424	1640	1117	2215	30002	25836	35035
R085	CC	CC	61	Male	30.5	5.6	1196668	1895698	1510064	29698	20274	35157	14280	36558	37504
R087	CG	CA	69	Male	22.4	5.9	97021	1540503	1263736	6521	2699	1647	2417	26632	22698
R088	CG	AA	20	Male	40.9	5.8	856442	549820	651733	671	200	230	12494	8474	11698
R089	CC	CC	63	Female	20.1	no data	1504555	1546102	927668	4125	3311	2358	8393	6155	3464
R091	CG	CC	65	Female	25.4581	5.6	2105530	1355576	1725880	799	767	427	11972	15398	8943
R092	CC	CC	77	Male	20.7157	5.7	1659736	1627682	2397082	733	6030	1529	28952	18897	13502
R094	CG	CA	46	Female	28.0864	5.8	635439	491630	481606	392	638	362	8145	7773	7326
R096	CC	CA	53	Female	18.8189	5	1345522	907260	1758613	2491	683	444	9517	3895	5810
R099	CG	AA	34	Female	39.0368	5.5	663199	582969	545850	530	501	477	3358	2485	2840
R100	CG	CC	80	Male	19.721	5.2	1018197	953256	1090910	343	34566	360	6699	6583	6261
R101	CG	CA	59	Female	25.9	5.5	591388	501697	871780	82	22256	264	2443	2191	4794
R102	CC	CA	54	Male	41.4016	5.4	319794	346956	624207	238	178	144	2137	2041	1964
R104	CC	CC	42	Male	27.1	5.4	591133	733002	525013	1584	1670	1139	4706.89	3551.94	2672.76
R105	CG	AA	59	Female	35.1	5.5	192084	268136	179830	545	693	685	4068	3378	3838
R106	GG	AA	52	Male	19.9	5.6	1068005	750738	1087175	507	1146	1827	20286	12738	14230
R108	CC	CA	59	Female	24.8047	5.4	1074320	728874	598028	1201	360	993	7935	2606	4389
R112	CC	CC	54	Female	32.9	5.5	3228975	2530622	2076367	5938	6811	2142	19849	11509	19880
R113	CC	CC	62	Male	30.5	5.7	815871	716190	1137743	3329	900	920	46414	13095	12516
R115	CC	CC	62	Female	18.9736	5.5	2041954	3270731	2525266	28972	1065	1204	11252	3467	7597
R116	GG	AA	43	Male	27.7447	no data	782532	1248559	799677	907	662	17487	19512	27814	32320
R117	CG	AA	64	Male	25.1044	5.8	912899	1193334	1431189	7882	4770	11887	15877	9516	16003
R120	CG	CA	60	Male	31.9404	5.8	1.72293e+06		2.04104e+06	552	36921	827	7730	2995	3451
R121	CC	CC	18	Male	19.1119	no data	1751536	3453192	2502060	8425	2002	2193	23892	29731	34385
R122	CG	CA	55	Male	28.7037	5.9	1171565	1655660	2069235	477	1223	593	45603	18035	20797
R123	CC	CC	43	Female	21.3039	no data	2342020	3335453	1741860	1086	3105	2094	35952	27590	43351
R124	CC	CA	43	Female	24.5546	5.2	1597170	2185280	1885943	2736	3131	3476	44677	30929	39828
R126	CG	CC	38	Male	24.1	5.2	1333301	2505839	1006490	10597	6293	8324	21642	31722	25284
R130	CC	CA	52	Male	23.7963	5.3	1178454	1618186	1634644	11742	7016	14884	46872	35562	42876
R134	CG	CC	23	Male	21.8776	5.9	1138426	1177728	1184736	1123	909	4527	28013	31758	29318
R139	CC	CC	50	Male	24.8356	5.9	307548	629936	445076	1363	1619	1235	33907	36121	37344
R140	CG	CA	49	Female	21.9713	5.6	1368260	1339095	1319533	3072	15304	4356	53593	41352	43118
R142	CC	CC	63	Female	25.3	4.9	533257	1508819	909331	1092	3592	3296	24964	51658	30804
R144	GG	CA	50	Female	35.3796	5	3189866	6179141		26726	38736	31714	113261	147182
R145	CC	CC	55	Female	24.1322	5.5	1306607	1176722	1920935	4793	11902	37010	56901	42679	104654
R146	CG	CC	52	Male	25.2595	5.5	820668	721478	660935	2535	49965	3838	33134	31393	34871
R147	CG	CC	62	Male	26.0044	5.4	458049	809615	535781	902	4484	3127	25428	44488	24904
R148	CC	CA	40	Male	29.0688	no data	1315142	1113572		2822	1096	4201	26507	14971	27641
R149	CC	CA	47	Male	41.2	5.9	481910	787761	755969	596	827	2596	12735	24793	38888
R150	CC	CC	42	Male	31.7	5.9	1145254	1585826	931416	2135	2642	4353	46998	47975	44190
R151	CG	CA	46	Female	26.7	5.4	540758	437471	466451	3321	2504	3664	23455	15743	23522
R153	CG	CC	53	Female	21.1	5.4	4211783	3092389	2666773		3822		10058	13965	15120
R159	GG	AA	60	Male	30.4	5.5	898554	1083086	746160	2294	3059	1699	37191	40764	37133
R163	CC	CC	15	Female	23.4	5.1	3480231	1778510	2176967	11245	36968	2686	33111	33327	28330
R165	GG	AA	30	Male	23.9	5.9	6199215	3977484	4196420	4618	3815	7423	40359	29267	23766
R167	CC	CC	84	Female	21.1	no data	907714	1471248	1262680	4327	8711	4133	32422	51470	42600
R168	CC	CC	44	Male	24.1	5.4	3671550	3809734	2433015	3236	4770	6559	40258	35448	40090
R169	CG	CA	60	Male	23.8	5.7	796628	940801	729343	980	1131	664	5787	8346	5215
R174	CG	CA	44	Male	34.4022	4.7	909457	1410472	770257	4866	4426	3166	33999	38904	33753
R175	CG	AA	53	Female	29.062	5.4	2471278	1059062	501875	2090	469	690	26377	25360	22905
R176	CC	CA	55	Male	23.6111	5.8	3184172	1172604	1127003	974	2011	1487	50635	30110	34322
R177	CC	CC	28	Male	23.3887	no data	1228697	910188	618398	700	557	3974	8024	14272	8503
R178	GG	CC	54	Female	25.2595	no data	695681	465223	964401	522.189	303.329	3192.09	42807.8	1074.5	2571.21
R179	CC	CC	61	Male	25.1024	5.7	2137096	1608917	3387749	1735	918	392	46861	25001	22966
R180	CC	CC	68	Female	21.6713	5.9	3078025	1316609	2115851	4055	1164	1494	23195	9928	18607
R184	GG	CA	59	Female	21.5	5.2	1020490	3787625	1532471	2082	3022	29111	2379	3987	41922
R189	CC	CC	50	Male	28.1884	5.4	1409967	1727455	1237354	2034	13270	21421	9294	21073	15025
R194	CC	CC	54	Male	32.3265	5.7	408170	626838	846766	3886	6658	2197	8707	8202	6792
R200	CC	CA	65	Male	27.1	5.1	547986	661463	631596	2345	3450	1398	10154	10198	11124
R202	CG	CC	68	Female	25.1808	5.7	1273702	2132702	959619	3188	992	338	3511	6515	3705
R203	CC	CC	50	Male	44.3728	5.7	1396037	2790944	1565235	3105	4729	4891	12287	13457	16862
R204	CC	AA	62	Male	23.8	5.6	927692	1639308	1400208	2708	4685	7765	11118	13893	14232
R205	CC	CC	53	Male	29.5619	5.9	1656217	1369790	1515736	2855	2443	1973	30134	15801	20034
R207	CG	AA	50	Female	22.2	no data	1589890	1532528	1904074	1049	1074	544	4802	3194	7958
R208	CG	CA	27	Male	29.0123	5.5	1253840	1164399	1306078	3412	2464	3589	13914	13653	13522
R210	CG	CA	46	Male	24.4857	5.3	999476	1072921	1018306	1618	1093	12855	9288	11964	10070
R216	CC	CA	38	Male	42.6	5.6	1811351	859076	2367130	2100		19459	25110	11768	33588
R218	GG	CA	73	Female	28.3594	5.9	2408588	2393090	2856339	8478	2752	7612	83264	12690	14366
R219	CG	CA	53	Male	26.0308	no data	505052	1173171	847168	412	2232	789	5548	17079	11662
R221	GG	CC	44	Male	30.4832	5.3	666711	477776	1.11311e+06		2273.81	2982.55	9284.1	10137.2	22150.4
R223	CG	CA	54	Male	27.0062	5.8	675910	771960	911984	2544.31	4501.94	2353.18	22423.7	55271.8	23888.4
R224	CG	CA	30	Male	33.3333	no data	2.7957e+06	2.67507e+06	3.45857e+06	6803.31	4370.74	5122.16	78316.1	90947.7	57034.3
R226	GG	CA	30	Female	32.2934	4.9	1.0949e+06	1.95068e+06	513469	3119.74	2332.21	2003.06	14158.8	11631.3	14854.3
R227	CC	CC	32	Male	19.9033	4.9	1368636	887208	765262	5532.15	4244.16	5085.26	47867.6	42366.7	39839.9
R228	GG	AA	45	Female	29.6158	4.5	1.52059e+06	809934	905786	2520.31	1983.72	3700.71	7742.55	8677.33	7596.42
R234	CG	CA	50	Female	31.7287	5.7	941800	599969	715054	490.243	262.52	406.154	8484.65	5718.69	5367.61
R235	CG	CC	53	Female	24.4646	5.7	1.08627e+06	1.59701e+06	1.47988e+06	2075.11	766.127	2036.94	5583.44	3622.34	22934.2
R237	CC	CC	61	Male	19.6763	5.9	1890848	946712	1817078	1295.47	2064.18	1796.88	12643.4	10563.7	9486.03
R238	CG	CA	52	Male	26.0524	5.7	2.84348e+06	3.77764e+06	1336812	1501.38	3626.6	914.573	24235.7	20382.4	14425.7
R243	CG	CA	39	Male	27.143	5.8	2.48139e+06	2.2565e+06	2.26316e+06	8525.02	5090.03	4644.65	75999.9	72195.3	58589.2
R245	CC	CA	63	Male	22.3403	5.6	2.20215e+06	1145160	1.93364e+06	5919.25	7711.55	2075.12	19954.8	9489.97	10778.6
R246	CG	CC	65	Female	39.2	5.8	2.40092e+06	2191648	849978	2194.22	2916.6	4427.93	42579.7	24844	32277.2
R247	CG	CA	72	Male	23.9	no data	4.45825e+06	3.77692e+06	2.95679e+06	16318.1	2734.46	2736.12	68690	60292.9	59842.5
R249	CG	CA	62	Female	22.151	no data	2.23657e+06	1955988	976815	738.941	951.943	568.178	8419.56	7191.45	6543.84
R253	CG	AA	57	Male	25.5965	5	1.75807e+06	1464900	1.39808e+06	294.919	767.428	250.6	9347.23	19067.3	11560.8
R256	CC	CC	23	Male	32.5	5.4	1.98057e+06	1.97032e+06	1725634	5333.84	4045.58	2223.74	26765	33612.6	25519.6
R269	CG	CA	14	Male	21.5	no data	1319554	1094890	907319	1208	17510	5801	23648	23781	16298
R270	GG	CA	35	Female	25.4779	5.3	1575929	1473038	1591439	640	3541	1616	19148	19612	21015
R271	CG	CA	60	Female	25.9862	5.5	2879423	4853882	2815950	662	1189	931	7854	8591	7917
R272	CC	CA	56	Male	26.8519	5.6	1662158	1313892	1778540	17532	4350	3738	15406	6925	6043
R274	CC	CC	42	Male	25.2493	no data	2856041	3801275	3460737	1633	2983	2237	12548	10290	12052
R275	CC	CC	46	Male	28.6801	4.5	1895558	1068131	1709611	2912	2842	3318	17283	11425	21698
R277	CC	CC	47	Male	33.7925	5.6	722722	710114	580915	890	741	828	13578	14373	17605
R278	GG	CA	57	Male	27.6	5.7	1400470	1405797	2377690	593	735	1082	26220	18000	40168
R279	GG	CA	31	Male	22.5878	5	2367793	2335529	2567669	2746	2181	2257	54828	54224	49596
R281	CG	CA	30	Female	25.0995	no data	1170674	1316454	1507515	482	2612	1952	5973	10168	10114
R283	CG	CC	22	Male	22.5	no data	608273	822000	835433	834	454	878	1082	2970	3962
R284	GG	AA	32	Female	30.1	5.9	1206572	829484	466766	4162	4138	3776	13349	25135	8007
R285	CC	CC	19	Male	21.6	5.4	1906955	2235333	1722109	1051	1408	934	4823	6821	5631
R286	CC	CC	41	Male	20.4	5.2	901532	921600	729742	3430	1844	681	13210	6481	5828
R288	CG	CA	69	Female	27.7	5.7	1543453	1849368	1736775	1612	4960	5073	11165	12603	18278
R290	CC	CA	74	Female	35.7851	5.9	930531	1064490	896590	407	1786	334	2282	3958	2327
R292	CG	CC	47	Male	27.6	5.6	712245	792770	681400	8425	3193	17990	50720	66390	63619
R294	CG	CA	32	Male	27.8	5.7	1448921	1218671	1930364	7129	4164	4658	48398	58378	44623
R297	GG	AA	69	Male	27.2	no data	3203040	1672490	2047082	4943	5168	5913	25069	21536	52686
R299	CC	CC	44	Female	25.4	4.7	1322445	1315347	1408842	1227	19603	1158	15653	19881	18136
R300	CC	CC	30	Female	25.3	no data	2496377	2994654	3425051	9578	17182	2877	17333	17245	9584
R301	CC	CA	18	Male	19	5	2319558	1739678	2462278	448	4623	1529	11241	13553	25641
R303	CG	CA	56	Female	24.1	no data	761205	510618	563084	865	916	2257	3232	3306	2978
R304	CC	CC	46	Male	21.5	no data	981500	1684524	2419867	5741	6247	4775	36774	48133	38915
R305	CG	CA	60	Male	21	5.6	3722758	2213967	2803494	4014	2257	2929	8034	3247	8686
R306	CC	CC	22	Female	21.1	5.3	1235107	2154933	2686376	588	1123	1277	11556	22025	20297
R308	CG	CA	20	Male	19.8	5.5	1395866	1786623	1923114	4586	1324	19324	19049	15674	32947
R309	CC	CC	47	Female	27.4	5.5	1881881	993421	1005073	1131	985	3378	9830	12146	13244
R310	CC	CC	25	Male	26.4	5.4	2005421	1158177	688796	643	1252	639	2896	4336	3404
R313	CG	CC	41	Male	29	5.5	815378	972093	815283	1624	2370	1868	5059	5874	4902
R314	CG	CA	31	Female	30.3	5	760546	1053600	543432	2074	2144	1351	7601	6462	8984
R316	CC	CC	52	Male	26	5.7	944786	1157253	737585	1030	31307	867	15343	17720	9316
R317	CC	CC	54	Male	26.4	5.1	1219783	1214660	997836	998	1857	1181	33104	22353	15190
R318	CC	CA	54	Male	20.5	5	1009870	802400	723526	420	558	3127	4574	5187	4893
R319	CC	CC	68	Male	27.8	5	688926	878911	812127	3250	1514	1030	12085	6884	10760
R320	CC	CC	58	Male	19.9	no data	1012985	717223	771852	1336	2845	7176	7732	6971	6971
R321	CG	CA	25	Female	31.6	4.5	697472	1476194	2051906	365	1533	1415	11017	13830	13234
R322	CC	CC	44	Female	23.2	4.9	886666	972963	888172	4228	1752	1116	9725	9638	6207
R323	CG	CC	60	Female	24.9	5.1	1499638	1303897	2026561	4976	2894	2277	36799	25522	38742
R324	CC	CC	58	Male	36.6	5.1	1728537	1125667	1556437	1522	46783	14490	14334	46404	15587
R325	CC	CC	50	Male	30.3	no data	710617	877242	518158	1549	5081	13992	13523	10644	12748
R326	CC	CC	26	Male	27	5.5	1540453	1155414	1355926	1725	6886	4843	18538	16194	23320
R327	CG	AA	57	Male	33.9	5.8	699591	1377192	1084234	9470	1763	2075	22801	16598	26490
R328	CG	CC	48	Male	22.7	5.2	2546664	3248197	2635097	3126	11858	4156	24467	18571	13431
R330	GG	AA	39	Female	24.2	5.1	954438	755023	758313	514	1262	2553	7155	8432	8627
R332	GG	AA	64	Male	29.6	4.8	1529132	1202101	1437522	1677	2142	3397	4064	4991	6028
R333	CG	CC	23	Male	24	5	645400	877191	849996	3703	1815	4591	12339	11082	10264
R334	CC	CC	50	Female	31.2	5.8	828300	869279	1352582	1301	2154	1349	14536	14468	34365
R335	CC	CC	25	Male	24.6	4.9	1941716	1691585	1410189	473	320	359	16519	19363	22645
R338	CC	AA	30	Male	25.5	5.3	2506917	2321458	2416772	4047	9615	18242	48480	63941	52944
R340	CG	CA	36	Male	23.3	5.3	1116782	1098003	1138490	3802	2156	1928	11203	12501	14571
R341	CC	CA	42	Male	30	no data	2621293	2989590	2989590	3667	8126	6045	29800	25391	21359
R342	CC	CC	35	Male	25.1	5.5	3510768	2543795	3349232	480	496	409	9015	5673	8782
R343	CC	CC	53	Female	32.8	5.7	1660829	2138120	1578369	5384	8152	3539	18566	19516	11711
R344	CC	CC	59	Male	27.8	5.5	2144073	2065142	2863522	3578	4508	3866	9982	8625	10837
R346	CC	CA	27	Male	24.6	5.7	789338	674878	655519	2030	1723	4022	15039	15393	18898
R348	CC	CC	43	Female	16.4	5.7	2849414	2185065	1744943	19055	8130	9145	18620	19491	15264
R350	CG	CA	38	Female	21.7	5.5	1411892	1055569	1053078	557	374	2417	5795	7627	5844
R352	CG	CA	64	Female	20.4	5.3	581886	865808	743578	4424	574	434	3269	1716	1352
R353	GG	CC	69	Male	22.7	no data	779664	989575	1673020	1908	1555	421	5159	9242	9299
R354	CG	CC	75	Male	30.2	5.2	2.12452e+06	2913062	2.86621e+06	1198.79	1837.29	2151.8	19678.1	32749.2	27698.9
R355	CC	CA	79	Male	23.5	5.2	1037284	1252114	1237199	992	594	420	3476	3258	3534
R356	CC	CC	45	Female	29.7	5.1	918688	1347936	643380	1795	2134	1085	7808	8135	5658
R357	CC	CC	64	Male	24.3	no data	701382	488489	547024	729	6018	1319	5201	4215	3488
R360	CC	CC	51	Female	26.1	4.9	1728526	1172307	1439900	1042	9337	2254	10987	10149	7426
R361	CC	CC	65	Female	20.8	5.3	906637	1160771	869119	428	1038	187	4832	5964	4260
R362	CG	CA	54	Male	29.4	no data	3786364	2733173	1530511	4975	3074	1765	30033	19397	21474
R363	CG	CC	31	Male	31.9	5.1	740228	1490499	1100722	870	1371	585	20524	37742	21854
R364	GG	CA	58	Male	27.8	5.6	671460	483703	706812	715	415	652	2712	4150	4243
R365	CG	CA	31	Female	20.3	4.8	2428089	1866654	2121405	666	1012	1528	8386	6163	6402
R366	CC	CC	31	Male	26.2	5.3	2167122	1133288	1440189	3275	2671	13176	10940	7910	13944
R367	CG	AA	58	Female	30.5	5.6	874043	848513	809106	1175	734	611	8587	5264	4656
R368	CG	CA	60	Male	17.7	5.1	999707	947128	1029961	3117	5450	1928	7756	5945	5582
R369	CC	CC	66	Male	25.6	4.9	910220	812836	809074	1101	699	320	2814	2243	1877
R370	CG	CA	12	Male	20.8	5	550583	810016	663864	785	577	1170	19186	25350	12717
R371	CG	CC	55	Female	29.1	5.2	1772778	2583464	2641574	9691	10097	15965	17481	24778	25840
R373	GG	AA	31	Male	27.5	4.4	1073999	701936	686216	4647	6670	1710	11736	10324	14047
R374	CC	CC	34	Male	24.5	5.1	1265273	1083396	1131389	2316	2526	2964	8137	6884	8079
R375	CG	CA	28	Male	24.9	4.5	672134	888833	1030093	2697	2090	2795	8647	9903	15920
R377	CC	CC	56	Male	24.3	5.3	1256902	1665262	880502	1530	1140	2272	9364	11119	13776
R379	CC	CC	41	Male	34		671228	477071	889440	722	775	527	13472	10991	12830
R382	CC	CA	45	Male	29.7	5.5	896089	836038	1487917	431	430	772	3159	3068	3791
R383	CG	CA	49	Male	25.8	4	721259	1012680	689880	1870	2283	1777	19750	31225	19611
R385	CG	AA	47	Male	31	5.1	3045475	2294021	2489287	6689	11729	4897	46174	37118	28997
R387	CC	CA	53	Female	31	5.6	4716292	1794836	2696690	7637	8857	16483	23385	21029	20053
R388	CC	CA	45	Male	33.8	5.3	1161992	1570024	1178414	2379	2911	2643	14883	26397	17271
R389	CC	CA	65	Female	24.4	5.5	6334925	3377715	3217171	2619	2975	12546	39733	17445	29912
R390	CG	CA	3	Male	19.8	3.1	2363423	1243232	2368717	10458	16600	3905	20148	12478	10511
R391	CG	CA	67	Male	24.5	4.9	1341008	1744344	2376971	1920	4518	1925	7812	6230	7804
R392	CG	AA	8	Female	15.9	4.8	2234938	1733404	1934589	454	678	1887	11509	6349	6141
R394	CC	CC	2	Female	18.9	5.1	377360	455982	450385	226	1034	2329	5318	4297	2934

## Sheet: Table S7-sgRNA_hits
sgrna	Gene	control_count	treatment_count	control_mean	treat_mean	LFC	control_var	adj_var	score	p.low	p.high	p.twosided	FDR	high_in_treatment
chr17:1937072-1937091	DPH1	31.861	1917.4	31.861	1917.4	5.8674	1777600	1149.8	55.606	1	0	0	0	TRUE
chr5:40763048-40763067	PRKAA1	25.269	1477.9	25.269	1477.9	5.815	1055000	849.29	49.844	1	0	0	0	TRUE
chrX:119007287-119007306	NDUFA1	20.53	1198.1	20.53	1198.1	5.7994	693280	647.48	46.276	1	0	0	0	TRUE
chr10:82180238-82180257	FAM213A	25.418	1359.6	25.418	1359.6	5.6866	890020	855.83	45.606	1	0	0	0	TRUE
chr11:62530400-62530419	POLR2G	35.157	1535.9	35.157	1535.9	5.4096	1126100	1307.7	41.5	1	0	0	0	TRUE
chrX:119007287-119007306	NDUFA1	30.762	1304.8	30.762	1304.8	5.3615	811590	1098.2	38.445	1	0	0	0	TRUE
chr1:109440611-109440630	GPSM2	24.17	978.36	24.17	978.36	5.282	455240	801.37	33.707	1	2.8688e-249	5.7376e-249	6.1061e-247	TRUE
chr15:42841105-42841124	HAUS2	90.917	2336.3	90.917	2336.3	4.6683	2520800	4534	33.346	1	4.6042e-244	9.2085e-244	9.7343e-242	TRUE
chr7:140107581-140107600	RAB19	17.597	760.16	17.597	760.16	5.3551	275700	529.44	32.272	1	1.1061e-228	2.2122e-228	2.2825e-226	TRUE
chr7:140107581-140107600	RAB19	36.255	1226.1	36.255	1226.1	5.0417	707910	1361.4	32.249	1	2.1826e-228	4.3653e-228	4.491e-226	TRUE
chr13:110437758-110437777	IRS2	69.215	1878.1	69.215	1878.1	4.7421	1635900	3172.4	32.115	1	1.5495e-226	3.099e-226	3.1676e-224	TRUE
chr13:30097437-30097456	SLC7A1	32.261	1124.3	32.261	1124.3	5.0803	596220	1168.7	31.942	1	4.1594e-224	8.3188e-224	8.4604e-222	TRUE
chr8:104427408-104427427	DCAF13	72.511	1876.1	72.511	1876.1	4.6744	1626400	3371.6	31.061	1	4.5595e-212	9.119e-212	9.1113e-210	TRUE
chr20:49197988-49198007	PTPN1	71.412	1852.5	71.412	1852.5	4.6779	1586100	3304.9	30.981	1	5.3766e-211	1.0753e-210	1.0722e-208	TRUE
chr2:61275787-61275806	PEX13	35.194	1102.9	35.194	1102.9	4.9308	570030	1309.5	29.506	1	1.4395e-191	2.879e-191	2.7473e-189	TRUE
chr15:42841105-42841124	HAUS2	113.16	2380.5	113.16	2380.5	4.3827	2570400	6039.2	29.176	1	2.1017e-187	4.2035e-187	3.9817e-185	TRUE
chr2:219293003-219293022	VIL1	17.578	679.44	17.578	679.44	5.1948	219030	528.71	28.785	1	2.1547e-182	4.3094e-182	4.0283e-180	TRUE
chr13:48655777-48655796	MED4	75.807	1760.1	75.807	1760.1	4.5191	1418400	3573.7	28.174	1	6.7834e-175	1.3567e-174	1.255e-172	TRUE
chr9:4663031-4663050	PPAPDC2	86.029	1888.5	86.029	1888.5	4.4404	1624500	4217.5	27.755	1	8.2717e-170	1.6543e-169	1.5175e-167	TRUE
chr1:182993208-182993227	LAMC1	87.984	1897.5	87.984	1897.5	4.4152	1637200	4343.4	27.457	1	3.1391e-166	6.2782e-166	5.7147e-164	TRUE
chr7:128641135-128641154	TNPO3	41.749	1134.7	41.749	1134.7	4.7316	597270	1637.2	27.011	1	6.4014e-161	1.2803e-160	1.1492e-158	TRUE
chrX:102840552-102840571	TCEAL4	73.609	1594.9	73.609	1594.9	4.4188	1157100	3438.7	25.942	1	1.2433e-148	2.4865e-148	2.1663e-146	TRUE
chr2:224765935-224765954	WDFY1	35.194	958.61	35.194	958.61	4.7286	426350	1309.5	25.518	1	7.488e-144	1.4976e-143	1.2905e-141	TRUE
chr17:44751818-44751837	NSF	58.656	1329.3	58.656	1329.3	4.4789	807220	2554.5	25.14	1	1.0479e-139	2.0959e-139	1.7833e-137	TRUE
chr7:128641135-128641154	TNPO3	16.619	572.38	16.619	572.38	5.0243	154430	491.37	25.071	1	6.5807e-139	1.3161e-138	1.1172e-136	TRUE
chr2:152108064-152108083	RBM43	58.228	1318.6	58.228	1318.6	4.4776	794230	2530.1	25.056	1	8.5172e-139	1.7034e-138	1.4451e-136	TRUE
chr5:110837727-110837746	STARD4	72.511	1512.3	72.511	1512.3	4.3636	1036500	3371.6	24.795	1	5.6308e-136	1.1262e-135	9.4633e-134	TRUE
chrX:102840552-102840571	TCEAL4	33.239	894.65	33.239	894.65	4.7092	371010	1215.2	24.711	1	4.9601e-135	9.9202e-135	8.3213e-133	TRUE
chr4:122731146-122731165	EXOSC9	154.91	2506.4	154.91	2506.4	4.0074	2764700	9113.4	24.632	1	3.0462e-134	6.0924e-134	5.0924e-132	TRUE
chr1:171688332-171688351	VAMP4	37.354	961.64	37.354	961.64	4.6495	427150	1415.6	24.566	1	1.7267e-133	3.4533e-133	2.8797e-131	TRUE
chr2:224765935-224765954	WDFY1	50.538	1164.2	50.538	1164.2	4.4988	620120	2102.1	24.29	1	1.4444e-130	2.8888e-130	2.3935e-128	TRUE
chr9:17791267-17791286	SH3GL2	31.861	831.85	31.861	831.85	4.6636	319990	1149.8	23.593	1	2.7841e-123	5.5681e-123	4.5342e-121	TRUE
chr12:53775438-53775457	SP1	78.208	1509.7	78.208	1509.7	4.2534	1024500	3722.6	23.461	1	5.6246e-122	1.1249e-121	9.0928e-120	TRUE
chr3:182810284-182810303	MCCC1	191.16	2755.1	191.16	2755.1	3.8422	3287000	12006	23.4	1	2.2275e-121	4.4549e-121	3.5928e-119	TRUE
chr5:80604524-80604543	ZCCHC9	98.878	1756.1	98.878	1756.1	4.1369	1373200	5060.9	23.296	1	2.6758e-120	5.3516e-120	4.294e-118	TRUE
chr22:31520918-31520937	INPP5J	39.104	939.75	39.104	939.75	4.552	405580	1502.9	23.232	1	1.2866e-119	2.5732e-119	2.0612e-117	TRUE
chr22:36920000-36920019	EIF3D	79.103	1465.1	79.103	1465.1	4.194	960460	3778.5	22.547	1	7.9023e-113	1.5805e-112	1.2401e-110	TRUE
chr2:178299112-178299131	AGPS	132.94	2071.8	132.94	2071.8	3.9519	1879500	7458	22.45	1	6.7491e-112	1.3498e-111	1.058e-109	TRUE
chr8:142228504-142228523	SLC45A4	276.86	3371.6	276.86	3371.6	3.6015	4788800	19512	22.155	1	4.7382e-109	9.4763e-109	7.3425e-107	TRUE
chr12:49218039-49218058	CACNB3	30.306	754.42	30.306	754.42	4.5928	262170	1077	22.065	1	4.1755e-108	8.3511e-108	6.432e-106	TRUE
chr5:140699525-140699544	TAF7	87.892	1533.9	87.892	1533.9	4.11	1045500	4337.4	21.956	1	4.1636e-107	8.3271e-107	6.3894e-105	TRUE
chr19:52096140-52096159	AC018755.1	28.35	715.88	28.35	715.88	4.6103	236350	987.09	21.883	1	2.2923e-106	4.5846e-106	3.5008e-104	TRUE
chrX:55744810-55744829	RRAGB	197.76	2645	197.76	2645	3.7347	2994500	12551	21.844	1	4.6187e-106	9.2374e-106	7.0422e-104	TRUE
chr13:48655777-48655796	MED4	54.746	1090.6	54.746	1090.6	4.2915	536530	2334	21.442	1	3.1124e-102	6.2247e-102	4.6679e-100	TRUE
chr11:62530400-62530419	POLR2G	15.642	464.95	15.642	464.95	4.8073	100940	453.99	21.087	1	6.7419e-99	1.3484e-98	9.9799e-97	TRUE
chr22:41911870-41911889	ACO2	43.992	906.13	43.992	906.13	4.3336	371640	1753.2	20.59	1	1.9786e-94	3.9573e-94	2.8853e-92	TRUE
chr21:37583870-37583889	DOPEY2	82.399	1378.5	82.399	1378.5	4.048	840000	3985.9	20.53	1	6.4187e-94	1.2837e-93	9.3409e-92	TRUE
chr22:29517389-29517408	KREMEN1	136.23	1929.2	136.23	1929.2	3.814	1607300	7701.2	20.431	1	4.728e-93	9.4561e-93	6.8525e-91	TRUE
chr8:142228504-142228523	SLC45A4	158.37	2127.1	158.37	2127.1	3.7391	1938000	9381.3	20.327	1	3.9455e-92	7.8911e-92	5.6923e-90	TRUE
chr7:5327487-5327506	SLC29A4	175.78	2265.5	175.78	2265.5	3.6804	2183400	10756	20.149	1	1.4299e-90	2.8599e-90	2.0464e-88	TRUE
chr1:109440611-109440630	GPSM2	28.35	658.48	28.35	658.48	4.4899	198530	987.09	20.056	1	1.0887e-89	2.1774e-89	1.5533e-87	TRUE
chr10:88683229-88683248	BMPR1A	71.412	1221.2	71.412	1221.2	4.0771	661030	3304.9	20.001	1	3.0384e-89	6.0767e-89	4.3286e-87	TRUE
chr3:192517322-192517341	MB21D2	61.524	1104.2	61.524	1104.2	4.1438	543600	2719.2	19.996	1	3.4085e-89	6.8169e-89	4.8534e-87	TRUE
chr14:35576500-35576519	PPP2R3C	46.143	909.53	46.143	909.53	4.2716	372720	1866.2	19.986	1	4.2595e-89	8.519e-89	6.0622e-87	TRUE
chr15:41961775-41961794	MGA	238.41	2765	238.41	2765	3.5302	3191700	16038	19.951	1	7.6119e-89	1.5224e-88	1.0801e-86	TRUE
chr13:21245157-21245176	IFT88	132.94	1855.4	132.94	1855.4	3.7929	1483500	7458	19.946	1	8.7232e-89	1.7446e-88	1.2366e-86	TRUE
chr17:44751818-44751837	NSF	67.017	1145.5	67.017	1145.5	4.0752	581580	3041.3	19.557	1	2.0447e-85	4.0893e-85	2.8529e-83	TRUE
chr1:32540599-32540618	TMEM39B	92.872	1414.5	92.872	1414.5	3.9145	873410	4662.1	19.357	1	9.796e-84	1.9592e-83	1.3549e-81	TRUE
chr8:28309830-28309849	FBXO16	271.37	2932.1	271.37	2932.1	3.4288	3539800	19006	19.3	1	2.7433e-83	5.4866e-83	3.7887e-81	TRUE
chr3:56651596-56651615	CCDC66	81.3	1287.1	81.3	1287.1	3.9682	726980	3916.5	19.268	1	5.5614e-83	1.1123e-82	7.6399e-81	TRUE
chr12:114404001-114404020	RBM19	71.412	1178.9	71.412	1178.9	4.0263	613310	3304.9	19.265	1	5.8853e-83	1.1771e-82	8.0808e-81	TRUE
chrX:53439953-53439972	SMC1A	13.184	371.68	13.184	371.68	4.7156	64259	363.23	18.81	1	4.1265e-79	8.2529e-79	5.5401e-77	TRUE
chr1:53699258-53699277	MAGOH	216.43	2430.6	216.43	2430.6	3.4833	2451400	14128	18.629	1	9.7506e-78	1.9501e-77	1.3017e-75	TRUE
chr17:43240213-43240232	HEXIM2	355.96	3411	355.96	3411	3.2568	4666500	27131	18.547	1	4.345e-77	8.69e-77	5.7763e-75	TRUE
chr22:31479286-31479305	SMTN	29.663	629.29	29.663	629.29	4.3614	179780	1047.3	18.529	1	7.3148e-77	1.463e-76	9.7062e-75	TRUE
chr17:1939318-1939337	DPH1	120.85	1621.4	120.85	1621.4	3.735	1125800	6582.5	18.495	1	1.2101e-76	2.4202e-76	1.6034e-74	TRUE
chr1:155989856-155989875	SSR2	19.552	470.69	19.552	470.69	4.5205	101760	607.51	18.304	1	4.9308e-75	9.8616e-75	6.4823e-73	TRUE
chr4:169911390-169911409	CBR4	12.709	351.79	12.709	351.79	4.6856	57488	346.25	18.223	1	2.2727e-74	4.5454e-74	2.9727e-72	TRUE
chr1:84945152-84945171	RPF1	50.835	888.91	50.835	888.91	4.1016	351180	2118.3	18.209	1	2.523e-74	5.046e-74	3.2971e-72	TRUE
chr11:75280123-75280142	SERPINH1	124.16	1619.5	124.16	1619.5	3.6947	1118100	6819.3	18.109	1	1.4585e-73	2.917e-73	1.8981e-71	TRUE
chr22:41513247-41513266	EP300	221.93	2407.1	221.93	2407.1	3.4332	2387400	14600	18.084	1	2.1925e-73	4.385e-73	2.8494e-71	TRUE
chr6:167427015-167427034	FGFR1OP	72.511	1115	72.511	1115	3.9243	543420	3371.6	17.954	1	2.493e-72	4.986e-72	3.2034e-70	TRUE
chr3:32544155-32544174	CMTM6	142.73	1749.9	142.73	1749.9	3.6067	1291600	8186.1	17.764	1	7.1699e-71	1.434e-70	9.1345e-69	TRUE
chr11:75280123-75280142	SERPINH1	117.56	1522.1	117.56	1522.1	3.6834	986380	6348.3	17.628	1	8.0395e-70	1.6079e-69	1.016e-67	TRUE
chr7:134851536-134851555	C7orf49	172.49	1957.7	172.49	1957.7	3.497	1593500	10492	17.428	1	2.6346e-68	5.2693e-68	3.3018e-66	TRUE
chr1:112246044-112246063	RAP1A	34.058	650.93	34.058	650.93	4.2169	190260	1254.5	17.416	1	3.7423e-68	7.4845e-68	4.6858e-66	TRUE
chr15:76196345-76196364	FBXO22	142.73	1704.8	142.73	1704.8	3.569	1220100	8186.1	17.265	1	4.5652e-67	9.1305e-67	5.6713e-65	TRUE
chr19:52096140-52096159	AC018755.1	23.072	496.55	23.072	496.55	4.3694	112090	754.12	17.242	1	8.0656e-67	1.6131e-66	1.0007e-64	TRUE
chr13:110437758-110437777	IRS2	98.738	1318.6	98.738	1318.6	3.7258	744030	5051.5	17.163	1	2.7223e-66	5.4446e-66	3.3672e-64	TRUE
chr12:53709182-53709201	AAAS	77.231	1111.1	77.231	1111.1	3.8295	534480	3661.8	17.086	1	1.0563e-65	2.1125e-65	1.3008e-63	TRUE
chr4:169911390-169911409	CBR4	16.48	388.39	16.48	388.39	4.4775	69160	485.99	16.87	1	4.8067e-64	9.6134e-64	5.8511e-62	TRUE
chr6:26413895-26413914	BTN3A1	54.932	868.23	54.932	868.23	3.958	330730	2344.4	16.797	1	1.4691e-63	2.9383e-63	1.7792e-61	TRUE
chr1:204379564-204379583	PPP1R15B	586.68	4421.8	586.68	4421.8	2.9119	7354000	52261	16.776	1	1.841e-63	3.682e-63	2.2267e-61	TRUE
chr5:140075363-140075382	HARS2	32.959	613.56	32.959	613.56	4.1777	168550	1201.9	16.747	1	3.5698e-63	7.1396e-63	4.3086e-61	TRUE
chr15:91474600-91474619	HDDC3	94.484	1236	94.484	1236	3.6954	651500	4768.3	16.531	1	1.2079e-61	2.4159e-61	1.4426e-59	TRUE
chr11:34472622-34472641	CAT	130.74	1535.9	130.74	1535.9	3.5442	987200	7296.9	16.449	1	4.5262e-61	9.0524e-61	5.383e-59	TRUE
chr19:52537194-52537213	ZNF432	221.93	2207.4	221.93	2207.4	3.3084	1971100	14600	16.432	1	5.8059e-61	1.1612e-60	6.8991e-59	TRUE
chr11:12495461-12495480	PARVA	159.35	1754.9	159.35	1754.9	3.4529	1272800	9457.3	16.406	1	9.0575e-61	1.8115e-60	1.0741e-58	TRUE
chr17:5383407-5383426	DERL2	106.57	1332.3	106.57	1332.3	3.6317	751250	5582.6	16.406	1	9.457e-61	1.8914e-60	1.121e-58	TRUE
chr7:2404068-2404087	EIF3B	108.77	1350	108.77	1350	3.6216	770370	5733.8	16.392	1	1.1718e-60	2.3436e-60	1.3861e-58	TRUE
chr1:2340228-2340247	PEX10	136.86	1576.1	136.86	1576.1	3.5159	1035700	7748.1	16.35	1	2.2957e-60	4.5914e-60	2.7121e-58	TRUE
chr2:231740342-231740361	ITM2C	146.12	1646	146.12	1646	3.4848	1124800	8441.8	16.324	1	3.5047e-60	7.0093e-60	4.1284e-58	TRUE
chr22:31520918-31520937	INPP5J	52.735	820.05	52.735	820.05	3.9335	294390	2222.4	16.276	1	8.3598e-60	1.672e-59	9.8231e-58	TRUE
chr14:35591142-35591161	PPP2R3C	142.82	1611.6	142.82	1611.6	3.487	1078600	8193.2	16.226	1	1.7381e-59	3.4761e-59	2.0364e-57	TRUE
chr5:167379714-167379733	TENM2	87.007	1147.2	87.007	1147.2	3.7056	562020	4280.3	16.205	1	2.5539e-59	5.1078e-59	2.9837e-57	TRUE
chr1:85643901-85643920	SYDE2	50.538	787.6	50.538	787.6	3.9356	271630	2102.1	16.076	1	2.1684e-58	4.3368e-58	2.5157e-56	TRUE
chr8:104427408-104427427	DCAF13	35.194	615.84	35.194	615.84	4.0911	168570	1309.5	16.046	1	3.6731e-58	7.3462e-58	4.251e-56	TRUE
chr15:91475110-91475129	HDDC3	120.85	1420.8	120.85	1420.8	3.5446	844970	6582.5	16.023	1	4.745e-58	9.49e-58	5.4871e-56	TRUE
chr3:47742828-47742847	SMARCC1	112.06	1341.2	112.06	1341.2	3.5694	755370	5962.5	15.918	1	2.5768e-57	5.1536e-57	2.9666e-55	TRUE
chr6:64290048-64290067	PTP4A1	130.02	1481	130.02	1481	3.4996	912520	7244.5	15.872	1	5.2789e-57	1.0558e-56	6.048e-55	TRUE
chr14:24765729-24765748	DHRS1	134.03	1508.3	134.03	1508.3	3.4825	944360	7538.9	15.828	1	1.0604e-56	2.1207e-56	1.2114e-54	TRUE
chr1:117658298-117658317	TRIM45	45.045	717.79	45.045	717.79	3.9645	226290	1808.3	15.82	1	1.3174e-56	2.6349e-56	1.5033e-54	TRUE
chr20:2819596-2819615	PCED1A	34.216	596.16	34.216	596.16	4.0838	157890	1262.2	15.817	1	1.4174e-56	2.8348e-56	1.6161e-54	TRUE
chr1:32540599-32540618	TMEM39B	108.77	1301.9	108.77	1301.9	3.5692	711730	5733.8	15.756	1	3.371e-56	6.742e-56	3.8359e-54	TRUE
chr20:33370083-33370102	NCOA6	27.373	509.24	27.373	509.24	4.1686	116100	942.85	15.693	1	1.0399e-55	2.0798e-55	1.1781e-53	TRUE
chr6:112393190-112393209	TUBE1	41.059	669.14	41.059	669.14	3.994	197240	1602	15.692	1	1.0051e-55	2.0101e-55	1.1391e-53	TRUE
chr2:172644370-172644389	SLC25A12	392.22	3138.6	392.22	3138.6	2.9972	3771300	30812	15.646	1	1.7923e-55	3.5845e-55	2.0272e-53	TRUE
chr6:64286807-64286826	PTP4A1	301.03	2585	301.03	2585	3.098	2608300	21776	15.478	1	2.5036e-54	5.0071e-54	2.805e-52	TRUE
chr1:156713590-156713609	HDGF	207.64	1994.1	207.64	1994.1	3.2573	1595700	13381	15.444	1	4.3198e-54	8.6397e-54	4.8267e-52	TRUE
chr5:60448686-60448705	NDUFAF2	213.14	2028.5	213.14	2028.5	3.2445	1647800	13847	15.427	1	5.5554e-54	1.1111e-53	6.2048e-52	TRUE
chr15:35046630-35046649	GJD2	308.92	2615.9	308.92	2615.9	3.0779	2661000	22528	15.37	1	1.3224e-53	2.6448e-53	1.4735e-51	TRUE
chr15:76206535-76206554	FBXO22	158.21	1633.2	158.21	1633.2	3.3596	1087800	9368.4	15.239	1	1.0232e-52	2.0464e-52	1.1291e-50	TRUE
chr8:144895820-144895839	SCRIB	41.749	657.81	41.749	657.81	3.9459	189770	1637.2	15.225	1	1.4115e-52	2.823e-52	1.5563e-50	TRUE
chr12:69113190-69113209	NUP107	196.66	1892.8	196.66	1892.8	3.2602	1438400	12460	15.195	1	1.9856e-52	3.9711e-52	2.1851e-50	TRUE
chr5:167379714-167379733	TENM2	119.75	1338.2	119.75	1338.2	3.4713	742350	6504.2	15.109	1	7.6394e-52	1.5279e-51	8.3583e-50	TRUE
chr5:74695144-74695163	COL4A3BP	162.6	1648.9	162.6	1648.9	3.3342	1104600	9710.9	15.083	1	1.1007e-51	2.2014e-51	1.2015e-49	TRUE
chr19:8046029-8046048	ELAVL1	132.95	1435	132.95	1435	3.4223	847720	7459.3	15.076	1	1.2384e-51	2.4768e-51	1.3503e-49	TRUE
chr13:27679989-27680008	USP12	86.793	1068.8	86.793	1068.8	3.6071	482190	4266.6	15.034	1	2.4109e-51	4.8219e-51	2.6227e-49	TRUE
chr7:6054938-6054957	AIMP2	61.589	842.99	61.589	842.99	3.7532	305290	2722.9	14.975	1	6.1137e-51	1.2227e-50	6.6203e-49	TRUE
chr1:204379392-204379411	PPP1R15B	145.02	1510.3	145.02	1510.3	3.3715	932000	8358.8	14.933	1	1.0621e-50	2.1241e-50	1.1453e-48	TRUE
chr10:82180238-82180257	FAM213A	47.242	702.06	47.242	702.06	3.8653	214390	1924.5	14.926	1	1.2919e-50	2.5837e-50	1.391e-48	TRUE
chr11:86519358-86519377	PRSS23	88.99	1074.7	88.99	1074.7	3.5794	485830	4408.6	14.846	1	4.0626e-50	8.1251e-50	4.3462e-48	TRUE
chr22:35659097-35659116	HMGXB4	88.962	1074.2	88.962	1074.2	3.5792	485380	4406.7	14.842	1	4.2962e-50	8.5924e-50	4.5927e-48	TRUE
chr4:174169190-174169209	GALNT7	137.33	1446.4	137.33	1446.4	3.3873	856820	7782.7	14.839	1	4.3813e-50	8.7626e-50	4.6819e-48	TRUE
chr16:66949982-66950001	CDH16	136.86	1442.4	136.86	1442.4	3.3882	852240	7748.1	14.832	1	4.8417e-50	9.6833e-50	5.1661e-48	TRUE
chr4:26744129-26744148	TBC1D19	143.71	1490	143.71	1490	3.3651	906230	8259.7	14.813	1	6.367e-50	1.2734e-49	6.7784e-48	TRUE
chr17:1939318-1939337	DPH1	95.805	1125.9	95.805	1125.9	3.5411	530540	4855.9	14.782	1	1.0411e-49	2.0821e-49	1.105e-47	TRUE
chr1:221912481-221912500	DUSP10	134.03	1414.9	134.03	1414.9	3.3903	820340	7538.9	14.752	1	1.5841e-49	3.1681e-49	1.6801e-47	TRUE
chr8:12592863-12592882	LONRF1	106.56	1203.8	106.56	1203.8	3.4856	601970	5581.9	14.686	1	4.2783e-49	8.5565e-49	4.5142e-47	TRUE
chr17:48276905-48276924	COL1A1	67.455	880.71	67.455	880.71	3.6871	330690	3067.3	14.684	1	4.5805e-49	9.1609e-49	4.8312e-47	TRUE
chr15:72292194-72292213	MYO9A	126.34	1350	126.34	1350	3.4073	748710	6977.2	14.65	1	7.2348e-49	1.447e-48	7.6111e-47	TRUE
chr17:36508721-36508740	SOCS7	355.96	2764	355.96	2764	2.9534	2899300	27131	14.619	1	1.0723e-48	2.1446e-48	1.1252e-46	TRUE
chr2:20166468-20166487	WDR35	204.35	1875.1	204.35	1875.1	3.1916	1395700	13103	14.596	1	1.5491e-48	3.0982e-48	1.6189e-46	TRUE
chr11:129825430-129825449	PRDM10	241.7	2100.3	241.7	2100.3	3.114	1727100	16329	14.545	1	3.2597e-48	6.5195e-48	3.4004e-46	TRUE
chr3:88189067-88189086	ZNF654	34.216	549.42	34.216	549.42	3.9662	132720	1262.2	14.502	1	7.0938e-48	1.4188e-47	7.3728e-46	TRUE
chr6:144074942-144074961	PHACTR2	67.017	865.28	67.017	865.28	3.6709	318610	3041.3	14.475	1	9.8155e-48	1.9631e-47	1.0176e-45	TRUE
chr17:1630402-1630421	WDR81	20.874	392.33	20.874	392.33	4.1684	68988	661.71	14.44	1	1.8305e-47	3.6611e-47	1.8887e-45	TRUE
chr6:15374432-15374451	JARID2	193.36	1784.6	193.36	1784.6	3.1996	1266100	12187	14.414	1	2.1881e-47	4.3761e-47	2.256e-45	TRUE
chrX:53439953-53439972	SMC1A	32.261	520.72	32.261	520.72	3.9714	119290	1168.7	14.288	1	1.5704e-46	3.1407e-46	1.5977e-44	TRUE
chr15:40911185-40911204	CASC5	58.228	774.82	58.228	774.82	3.7114	256750	2530.1	14.246	1	2.7002e-46	5.4005e-46	2.7384e-44	TRUE
chr13:51963506-51963525	INTS6	209.84	1868.2	209.84	1868.2	3.1482	1375100	13566	14.238	1	2.7596e-46	5.5192e-46	2.7976e-44	TRUE
chr19:13264258-13264277	IER2	243.42	2068.9	243.42	2068.9	3.0821	1666200	16482	14.219	1	3.5742e-46	7.1484e-46	3.6195e-44	TRUE
chr12:66990647-66990666	GRIP1	253.79	2129.8	253.79	2129.8	3.064	1759700	17408	14.219	1	3.6116e-46	7.2233e-46	3.6561e-44	TRUE
chr14:30107931-30107950	PRKD1	153.81	1504.4	153.81	1504.4	3.2816	912050	9028.8	14.214	1	3.9709e-46	7.9418e-46	4.0174e-44	TRUE
chr1:243542055-243542074	SDCCAG8	73.609	906.58	73.609	906.58	3.6046	346920	3438.7	14.205	1	4.784e-46	9.5681e-46	4.8292e-44	TRUE
chr9:140510162-140510181	C9orf37	87.892	1022.6	87.892	1022.6	3.5255	436840	4337.4	14.193	1	5.603e-46	1.1206e-45	5.6519e-44	TRUE
chr11:64055577-64055596	GPR137	123.05	1288.1	123.05	1288.1	3.3774	678660	6739.7	14.191	1	5.5657e-46	1.1131e-45	5.6162e-44	TRUE
chr12:49218039-49218058	CACNB3	62.623	811.2	62.623	811.2	3.6742	280180	2782.9	14.19	1	5.9749e-46	1.195e-45	6.0249e-44	TRUE
chr7:24324952-24324971	NPY	65.499	834.79	65.499	834.79	3.6517	295900	2951.4	14.16	1	9.0979e-46	1.8196e-45	9.1546e-44	TRUE
chr17:4635075-4635094	MED11	339.48	2595.8	339.48	2595.8	2.9311	2545600	25495	14.131	1	1.2394e-45	2.4788e-45	1.2445e-43	TRUE
chr1:183072512-183072531	LAMC1	92.872	1053.7	92.872	1053.7	3.49	461630	4662.1	14.072	1	3.073e-45	6.1459e-45	3.0725e-43	TRUE
chr6:111498422-111498441	SLC16A10	380.29	2797.1	380.29	2797.1	2.8755	2920500	29588	14.05	1	3.8915e-45	7.783e-45	3.8882e-43	TRUE
chr8:29194627-29194646	DUSP4	134.91	1358	134.91	1358	3.3218	747930	7603.4	14.026	1	5.735e-45	1.147e-44	5.7201e-43	TRUE
chr6:31696034-31696053	DDAH2	124.15	1276.3	124.15	1276.3	3.3514	663710	6818.7	13.953	1	1.6243e-44	3.2485e-44	1.6127e-42	TRUE
chr9:99525831-99525850	ZNF510	39.551	582.1	39.551	582.1	3.8459	147180	1525.4	13.891	1	4.2441e-44	8.4882e-44	4.176e-42	TRUE
chr2:231740342-231740361	ITM2C	139.8	1379.3	139.8	1379.3	3.2933	768160	7966.4	13.887	1	4.0307e-44	8.0615e-44	3.9688e-42	TRUE
chr1:2340228-2340247	PEX10	176.88	1612.6	176.88	1612.6	3.1813	1030600	10844	13.787	1	1.6e-43	3.2001e-43	1.5598e-41	TRUE
chr12:6696711-6696730	CHD4	148.32	1426.7	148.32	1426.7	3.2573	817170	8608.6	13.779	1	1.8143e-43	3.6286e-43	1.7675e-41	TRUE
chr17:36522181-36522200	SOCS7	217.53	1855.4	217.53	1855.4	3.0866	1341400	14222	13.734	1	3.2737e-43	6.5474e-43	3.1772e-41	TRUE
chr8:6605298-6605317	AGPAT5	306.52	2355.9	306.52	2355.9	2.9381	2100000	22298	13.724	1	3.7081e-43	7.4161e-43	3.5938e-41	TRUE
chr22:31479286-31479305	SMTN	25.418	426.41	25.418	426.41	4.0161	80399	855.83	13.707	1	5.6996e-43	1.1399e-42	5.5052e-41	TRUE
chr10:82180352-82180371	FAM213A	319.71	2423.8	319.71	2423.8	2.9185	2213500	23565	13.706	1	4.7299e-43	9.4598e-43	4.5779e-41	TRUE
chr6:64290048-64290067	PTP4A1	118.65	1217.3	118.65	1217.3	3.3479	603500	6426.1	13.705	1	5.0902e-43	1.018e-42	4.9216e-41	TRUE
chr22:41911407-41911426	ACO2	29.663	472.95	29.663	472.95	3.9502	98253	1047.3	13.698	1	6.3484e-43	1.2697e-42	6.1256e-41	TRUE
chr2:220081479-220081498	ABCB6	395.93	2811	395.93	2811	2.8247	2916400	31195	13.674	1	7.3531e-43	1.4706e-42	7.0855e-41	TRUE
chr10:103360531-103360550	DPCD	419.39	2923.4	419.39	2923.4	2.7983	3135000	33643	13.652	1	9.9596e-43	1.9919e-42	9.5614e-41	TRUE
chr12:64879242-64879261	TBK1	46.925	642.08	46.925	642.08	3.7461	177100	1907.7	13.626	1	1.6272e-42	3.2543e-42	1.5553e-40	TRUE
chr11:116657230-116657249	ZNF259	109.49	1145.6	109.49	1145.6	3.3753	536730	5784	13.623	1	1.5743e-42	3.1487e-42	1.5058e-40	TRUE
chr2:219293003-219293022	VIL1	13.686	279.63	13.686	279.63	4.2561	35363	381.4	13.618	1	2.0773e-42	4.1546e-42	1.9842e-40	TRUE
chr9:74359949-74359968	TMEM2	97.78	1055.1	97.78	1055.1	3.4183	458180	4987.4	13.555	1	4.0349e-42	8.0699e-42	3.8412e-40	TRUE
chr16:68321701-68321720	SLC7A6	213.12	1785.2	213.12	1785.2	3.0604	1235700	13845	13.361	1	5.3142e-41	1.0628e-40	4.9989e-39	TRUE
chr11:63764354-63764373	OTUB1	177.92	1573.6	177.92	1573.6	3.1376	973990	10928	13.351	1	6.0766e-41	1.2153e-40	5.7103e-39	TRUE
chr14:105643074-105643093	NUDT14	284.48	2181.3	284.48	2181.3	2.9344	1798900	20220	13.339	1	6.9994e-41	1.3999e-40	6.5731e-39	TRUE
chr15:72292194-72292213	MYO9A	100.69	1056.2	100.69	1056.2	3.3779	456490	5182.9	13.272	1	1.8248e-40	3.6496e-40	1.7009e-38	TRUE
chr7:100802438-100802457	AP1S1	130.02	1259.6	130.02	1259.6	3.2662	637930	7244.5	13.271	1	1.825e-40	3.6499e-40	1.7009e-38	TRUE
chr2:39008666-39008685	GEMIN6	163.7	1466.1	163.7	1466.1	3.155	848070	9797	13.158	1	8.0667e-40	1.6133e-39	7.3995e-38	TRUE
chr5:126250789-126250808	MARCH3	270.8	2079.6	270.8	2079.6	2.9364	1635900	18953	13.138	1	1.0168e-39	2.0335e-39	9.3145e-38	TRUE
chr1:182993208-182993227	LAMC1	125.25	1216.3	125.25	1216.3	3.2694	595210	6897.8	13.137	1	1.083e-39	2.1659e-39	9.9116e-38	TRUE
chr6:35436588-35436607	RPL10A	216.05	1764.7	216.05	1764.7	3.0241	1199100	14095	13.044	1	3.5521e-39	7.1042e-39	3.2353e-37	TRUE
chr11:2156591-2156610	IGF2	152.71	1384.4	152.71	1384.4	3.1721	758590	8944.4	13.024	1	4.7231e-39	9.4463e-39	4.2951e-37	TRUE
chr11:94278738-94278757	FUT4	729.5	4164.2	729.5	4164.2	2.5114	5898400	69563	13.022	1	4.5728e-39	9.1457e-39	4.1597e-37	TRUE
chr11:63519988-63520007	RTN3	77.231	855.29	77.231	855.29	3.4523	302690	3661.8	12.858	1	4.3334e-38	8.6668e-38	3.8738e-36	TRUE
chr2:61275787-61275806	PEX13	49.439	630.28	49.439	630.28	3.6457	168690	2042.5	12.852	1	4.8455e-38	9.691e-38	4.3234e-36	TRUE
chr9:130566931-130566950	FPGS	217.03	1746.7	217.03	1746.7	3.0028	1169900	14179	12.846	1	4.6946e-38	9.3892e-38	4.1927e-36	TRUE
chr13:30104817-30104836	SLC7A1	407.6	2717.8	407.6	2717.8	2.7342	2668400	32407	12.833	1	5.426e-38	1.0852e-37	4.8368e-36	TRUE
chr1:27755371-27755390	WASF2	107.67	1060	107.67	1060	3.2874	453440	5658.1	12.66	1	5.3198e-37	1.064e-36	4.6747e-35	TRUE
chr7:110762946-110762965	LRRN3	106.57	1052.1	106.57	1052.1	3.2913	447020	5582.6	12.655	1	5.6916e-37	1.1383e-36	4.9999e-35	TRUE
chr2:30381611-30381630	YPEL5	92.872	956.15	92.872	956.15	3.35	372620	4662.1	12.643	1	6.6755e-37	1.3351e-36	5.857e-35	TRUE
chr9:12775781-12775800	LURAP1L	69.215	780.72	69.215	780.72	3.4768	253120	3172.4	12.632	1	7.8746e-37	1.5749e-36	6.9005e-35	TRUE
chr9:140510162-140510181	C9orf37	117.31	1118.5	117.31	1118.5	3.2422	501200	6331.1	12.583	1	1.4096e-36	2.8193e-36	1.2277e-34	TRUE
chr3:170715746-170715765	SLC2A2	97.76	984.85	97.76	984.85	3.3194	393460	4986.1	12.563	1	1.8427e-36	3.6854e-36	1.6004e-34	TRUE
chrX:152958522-152958541	SLC6A8	230.72	1777.8	230.72	1777.8	2.9404	1196700	15363	12.482	1	4.8599e-36	9.7197e-36	4.1903e-34	TRUE
chr12:67072639-67072658	GRIP1	124.15	1151.4	124.15	1151.4	3.203	527640	6818.7	12.44	1	8.4517e-36	1.6903e-35	7.2476e-34	TRUE
chr2:178257505-178257524	AGPS	120.85	1126.8	120.85	1126.8	3.2104	506000	6582.5	12.399	1	1.416e-35	2.832e-35	1.2074e-33	TRUE
chr21:34923769-34923788	SON	117.56	1102.2	117.56	1102.2	3.2181	484810	6348.3	12.359	1	2.3505e-35	4.7011e-35	1.9934e-33	TRUE
chr6:30297240-30297259	TRIM39	458.5	2859.4	458.5	2859.4	2.6381	2882200	37817	12.346	1	2.5738e-35	5.1477e-35	2.1802e-33	TRUE
chr19:17405201-17405220	ABHD8	218.63	1693.2	218.63	1693.2	2.9474	1087200	14316	12.324	1	3.4852e-35	6.9705e-35	2.9426e-33	TRUE
chr17:73636299-73636318	SMIM5	137.84	1223.5	137.84	1223.5	3.1406	589300	7820.7	12.276	1	6.4707e-35	1.2941e-34	5.4406e-33	TRUE
chrX:152958522-152958541	SLC6A8	187.7	1513.8	187.7	1513.8	3.0049	879230	11721	12.248	1	8.9501e-35	1.79e-34	7.5031e-33	TRUE
chr5:89701537-89701556	CETN3	234.01	1757.1	234.01	1757.1	2.9032	1159900	15651	12.175	1	2.1894e-34	4.3789e-34	1.8226e-32	TRUE
chr9:139571565-139571584	AGPAT2	447.74	2750.4	447.74	2750.4	2.6162	2651000	36657	12.027	1	1.3008e-33	2.6016e-33	1.0681e-31	TRUE
chr5:140699525-140699544	TAF7	79.186	817.56	79.186	817.56	3.3517	272600	3783.7	12.004	1	1.8812e-33	3.7624e-33	1.5407e-31	TRUE
chr3:47742828-47742847	SMARCC1	128.07	1134.9	128.07	1134.9	3.1377	506870	7102.1	11.947	1	3.5813e-33	7.1627e-33	2.9155e-31	TRUE
chr19:55740061-55740080	TMEM86B	200.41	1548.2	200.41	1548.2	2.9433	908280	12773	11.926	1	4.5175e-33	9.035e-33	3.6661e-31	TRUE
chr8:27668614-27668633	PBK	233.65	1720.4	233.65	1720.4	2.875	1105200	15619	11.896	1	6.3776e-33	1.2755e-32	5.1653e-31	TRUE
chr19:38126839-38126858	ZFP30	249.39	1800.4	249.39	1800.4	2.8468	1202800	17014	11.891	1	6.8043e-33	1.3609e-32	5.5093e-31	TRUE
chr14:53360037-53360056	FERMT2	92.286	895.76	92.286	895.76	3.265	322790	4623.6	11.816	1	1.7619e-32	3.5238e-32	1.4129e-30	TRUE
chr17:45895973-45895992	OSBPL7	98.878	939.03	98.878	939.03	3.2345	352920	5060.9	11.81	1	1.8928e-32	3.7856e-32	1.5162e-30	TRUE
chr7:2394932-2394951	EIF3B	335.09	2204.5	335.09	2204.5	2.7142	1747300	25063	11.808	1	1.7982e-32	3.5963e-32	1.4408e-30	TRUE
chr16:58437052-58437071	GINS3	349.37	2268.4	349.37	2268.4	2.6954	1841400	26473	11.794	1	2.1172e-32	4.2344e-32	1.6929e-30	TRUE
chr16:58437052-58437071	GINS3	312.83	2097.6	312.83	2097.6	2.7414	1592700	22903	11.794	1	2.1479e-32	4.2957e-32	1.7161e-30	TRUE
chr6:26413895-26413914	BTN3A1	55.723	628.96	55.723	628.96	3.4732	164300	2388.7	11.729	1	5.1927e-32	1.0385e-31	4.1223e-30	TRUE
chr14:94772533-94772552	SERPINA6	59.634	658.48	59.634	658.48	3.4431	179310	2610.4	11.721	1	5.6618e-32	1.1324e-31	4.4897e-30	TRUE
chr7:43908571-43908590	MRPS24	252.69	1792.5	252.69	1792.5	2.8217	1185500	17309	11.704	1	6.2546e-32	1.2509e-31	4.9556e-30	TRUE
chr12:69263092-69263111	CPM	83.497	827.92	83.497	827.92	3.2942	277080	4055.7	11.689	1	7.9936e-32	1.5987e-31	6.3158e-30	TRUE
chr1:29019523-29019542	GMEB1	78.208	791.32	78.208	791.32	3.3224	254270	3722.6	11.688	1	8.17e-32	1.634e-31	6.4516e-30	TRUE
chr19:40480698-40480717	PSMC4	174.99	1381.7	174.99	1381.7	2.974	728120	10692	11.67	1	9.4615e-32	1.8923e-31	7.457e-30	TRUE
chr11:63714435-63714454	NAA40	153.81	1259.6	153.81	1259.6	3.0255	611350	9028.8	11.637	1	1.4084e-31	2.8168e-31	1.1051e-29	TRUE
chr19:46215522-46215541	FBXO46	298.83	2006.9	298.83	2006.9	2.7434	1458700	21568	11.63	1	1.4749e-31	2.9498e-31	1.1563e-29	TRUE
chr1:41007367-41007386	ZNF684	286.44	1942.6	286.44	1942.6	2.7574	1371500	20402	11.595	1	2.2305e-31	4.4611e-31	1.7449e-29	TRUE
chr5:76028443-76028462	F2R	163.7	1309.7	163.7	1309.7	2.9925	656680	9797	11.578	1	2.7908e-31	5.5815e-31	2.1766e-29	TRUE
chr1:95293167-95293186	SLC44A3	241.7	1720.7	241.7	1720.7	2.8266	1093800	16329	11.574	1	2.864e-31	5.7279e-31	2.2331e-29	TRUE
chr3:57743392-57743411	SLMAP	325.2	2118	325.2	2118	2.6995	1607000	24097	11.549	1	3.8078e-31	7.6156e-31	2.9617e-29	TRUE
chr1:27755371-27755390	WASF2	87.984	847.91	87.984	847.91	3.254	288740	4343.4	11.531	1	5.086e-31	1.0172e-30	3.9483e-29	TRUE
chr3:184870446-184870465	C3orf70	188.97	1438.5	188.97	1438.5	2.9218	780700	11825	11.491	1	7.6485e-31	1.5297e-30	5.9134e-29	TRUE
chr2:75873933-75873952	MRPL19	279.59	1894.3	279.59	1894.3	2.7558	1303600	19765	11.485	1	8.0329e-31	1.6066e-30	6.2071e-29	TRUE
chr19:59021278-59021297	SLC27A5	62.623	667.64	62.623	667.64	3.3936	183020	2782.9	11.469	1	1.072e-30	2.1439e-30	8.2542e-29	TRUE
chr12:123519059-123519078	PITPNM2	243.42	1712.2	243.42	1712.2	2.8093	1078700	16482	11.441	1	1.3449e-30	2.6898e-30	1.0339e-28	TRUE
chr4:106395058-106395077	PPA2	162.6	1287.1	162.6	1287.1	2.977	632250	9710.9	11.411	1	1.9341e-30	3.8683e-30	1.4801e-28	TRUE
chr15:80800536-80800555	ARNT2	499.56	2846.3	499.56	2846.3	2.508	2753600	42322	11.407	1	1.9351e-30	3.8701e-30	1.4804e-28	TRUE
chr13:75915275-75915294	TBC1D4	199.43	1484.2	199.43	1484.2	2.8895	825370	12691	11.405	1	2.0542e-30	4.1083e-30	1.5698e-28	TRUE
chr17:18160289-18160308	FLII	377.93	2329.4	377.93	2329.4	2.6205	1904100	29348	11.391	1	2.3498e-30	4.6996e-30	1.7938e-28	TRUE
chr6:119332476-119332495	FAM184A	79.103	777.77	79.103	777.77	3.2813	244070	3778.5	11.366	1	3.4235e-30	6.847e-30	2.6043e-28	TRUE
chr20:30102375-30102394	HM13	402.1	2429.7	402.1	2429.7	2.5921	2055500	31835	11.364	1	3.207e-30	6.4139e-30	2.4409e-28	TRUE
chr4:122731146-122731165	EXOSC9	120.25	1035.7	120.25	1035.7	3.096	419020	6539.3	11.321	1	5.5716e-30	1.1143e-29	4.2159e-28	TRUE
chrX:153627930-153627949	RPL10	166.99	1300.9	166.99	1300.9	2.9541	642840	10056	11.307	1	6.3678e-30	1.2736e-29	4.8133e-28	TRUE
chr3:9883901-9883920	RPUSD3	327.4	2085.5	327.4	2085.5	2.6676	1545500	24311	11.276	1	8.7973e-30	1.7595e-29	6.6303e-28	TRUE
chr8:26481774-26481793	DPYSL2	121.95	1041.3	121.95	1041.3	3.0836	422590	6661	11.264	1	1.0557e-29	2.1115e-29	7.9504e-28	TRUE
chr8:144895820-144895839	SCRIB	28.35	382.13	28.35	382.13	3.7064	62581	987.09	11.26	1	1.2595e-29	2.5191e-29	9.4526e-28	TRUE
chr8:56656060-56656079	TMEM68	102.17	916.41	102.17	916.41	3.1525	331490	5283	11.202	1	2.1565e-29	4.3129e-29	1.6078e-27	TRUE
chr3:52723165-52723184	GNL3	320.65	2041.9	320.65	2041.9	2.667	1481300	23656	11.191	1	2.306e-29	4.6121e-29	1.7189e-27	TRUE
chr5:140699529-140699548	TAF7	380.13	2292	380.13	2292	2.5889	1827600	29572	11.118	1	5.2131e-29	1.0426e-28	3.8564e-27	TRUE
chr12:88442022-88442041	C12orf29	354.86	2181.9	354.86	2181.9	2.6168	1669000	27021	11.115	1	5.4092e-29	1.0818e-28	3.9963e-27	TRUE
chr5:36971096-36971115	NIPBL	893.2	4229.1	893.2	4229.1	2.242	5564000	90740	11.074	1	8.3944e-29	1.6789e-28	6.1728e-27	TRUE
chr14:73678644-73678663	PSEN1	58.228	613.56	58.228	613.56	3.3752	154200	2530.1	11.04	1	1.3927e-28	2.7853e-28	1.0209e-26	TRUE
chr7:6624761-6624780	ZDHHC4	315.77	1991.8	315.77	1991.8	2.6533	1404600	23185	11.008	1	1.7896e-28	3.5793e-28	1.3079e-26	TRUE
chr17:38061129-38061148	GSDMB	75.275	729.82	75.275	729.82	3.2602	214220	3540.9	11	1	2.1365e-28	4.2731e-28	1.5606e-26	TRUE
chr11:63764099-63764118	OTUB1	230.72	1590.9	230.72	1590.9	2.7804	925100	15363	10.974	1	2.6233e-28	5.2466e-28	1.9137e-26	TRUE
chr12:53775438-53775457	SP1	88.99	816.12	88.99	816.12	3.1827	264360	4408.6	10.951	1	3.6047e-28	7.2093e-28	2.6236e-26	TRUE
chr6:90052100-90052119	UBE2J1	48.34	535.88	48.34	535.88	3.4438	118850	1983.3	10.948	1	3.9625e-28	7.925e-28	2.8788e-26	TRUE
chr19:19788794-19788813	ZNF101	312.83	1968.1	312.83	1968.1	2.6494	1369900	22903	10.937	1	3.8915e-28	7.7829e-28	2.8294e-26	TRUE
chr11:2156591-2156610	IGF2	143.71	1130.8	143.71	1130.8	2.9674	487190	8259.7	10.861	1	9.34e-28	1.868e-27	6.7256e-26	TRUE
chr7:6049090-6049109	AIMP2	546.03	2913.4	546.03	2913.4	2.4135	2802300	47562	10.855	1	9.4586e-28	1.8917e-27	6.8092e-26	TRUE
chr5:74695144-74695163	COL4A3BP	161.3	1224.3	161.3	1224.3	2.9164	564980	9609.7	10.844	1	1.1248e-27	2.2496e-27	8.0873e-26	TRUE
chr7:6054938-6054957	AIMP2	83.497	771.87	83.497	771.87	3.1932	236930	4055.7	10.809	1	1.721e-27	3.4419e-27	1.2324e-25	TRUE
chr20:2819596-2819615	PCED1A	48.34	527.03	48.34	527.03	3.4198	114570	1983.3	10.749	1	3.4833e-27	6.9666e-27	2.4713e-25	TRUE
chr1:24124708-24124727	GALE	273.56	1762	273.56	1762	2.6828	1107800	19208	10.74	1	3.39e-27	6.78e-27	2.4057e-25	TRUE
chr10:102676820-102676839	FAM178A	496.59	2688.3	496.59	2688.3	2.4342	2401700	41992	10.695	1	5.3945e-27	1.0789e-26	3.8102e-25	TRUE
chr19:52097520-52097539	AC018755.1	150.51	1149.4	150.51	1149.4	2.9247	498930	8776.1	10.663	1	8.0036e-27	1.6007e-26	5.6293e-25	TRUE
chr5:175798774-175798793	ARL10	193.36	1361.8	193.36	1361.8	2.8098	682660	12187	10.584	1	1.8325e-26	3.665e-26	1.2734e-24	TRUE
chr3:184801070-184801089	C3orf70	263.95	1695.8	263.95	1695.8	2.679	1025100	18328	10.577	1	1.9641e-26	3.9282e-26	1.3642e-24	TRUE
chr6:34309714-34309733	NUDT3	270.27	1723.7	270.27	1723.7	2.6685	1056200	18905	10.571	1	2.0907e-26	4.1814e-26	1.4514e-24	TRUE
chr15:40937908-40937927	CASC5	70.313	671.58	70.313	671.58	3.2374	180760	3238.5	10.565	1	2.4149e-26	4.8299e-26	1.6733e-24	TRUE
chr19:47111491-47111510	CALM3	349.37	2061.9	349.37	2061.9	2.5577	1466400	26473	10.525	1	3.3518e-26	6.7037e-26	2.3101e-24	TRUE
chr15:34394979-34394998	PGBD4	110.47	913.51	110.47	913.51	3.0364	322440	5851.7	10.498	1	4.7807e-26	9.5615e-26	3.2789e-24	TRUE
chr19:9870549-9870568	ZNF846	31.861	387.41	31.861	387.41	3.5631	63207	1149.8	10.486	1	6.0933e-26	1.2187e-25	4.1641e-24	TRUE
chr3:131624237-131624256	CPNE4	242.8	1584.1	242.8	1584.1	2.7008	899480	16426	10.465	1	6.441e-26	1.2882e-25	4.3996e-24	TRUE
chr17:79881028-79881047	MAFG	124.15	986.22	124.15	986.22	2.9797	371590	6818.7	10.44	1	8.7309e-26	1.7462e-25	5.9438e-24	TRUE
chr7:5327487-5327506	SLC29A4	127.09	1001.3	127.09	1001.3	2.968	382080	7031.1	10.425	1	1.0184e-25	2.0367e-25	6.9195e-24	TRUE
chr12:56705166-56705185	CNPY2	265.91	1680.2	265.91	1680.2	2.6551	1000200	18506	10.397	1	1.3181e-25	2.6362e-25	8.9262e-24	TRUE
chr3:56653510-56653529	CCDC66	249.39	1603.7	249.39	1603.7	2.6801	917100	17014	10.383	1	1.5235e-25	3.0471e-25	1.0299e-23	TRUE
chr22:36915495-36915514	EIF3D	507.57	2662.7	507.57	2662.7	2.3889	2322300	43215	10.367	1	1.7643e-25	3.5285e-25	1.1905e-23	TRUE
chr3:33400774-33400793	FBXL2	126.34	989.17	126.34	989.17	2.9589	372240	6977.2	10.33	1	2.77e-25	5.5399e-25	1.8568e-23	TRUE
chr14:38679614-38679633	SSTR1	692.15	3323.5	692.15	3323.5	2.2619	3461900	64926	10.327	1	2.6757e-25	5.3514e-25	1.7945e-23	TRUE
chr14:60923627-60923646	C14orf39	332.89	1957.7	332.89	1957.7	2.5524	1320000	24848	10.308	1	3.311e-25	6.6221e-25	2.2143e-23	TRUE
chr7:87466095-87466114	SLC25A40	128.54	999	128.54	999	2.9485	378850	7136.6	10.304	1	3.6131e-25	7.2262e-25	2.4135e-23	TRUE
chr18:54339846-54339865	WDR7	132.95	1022.6	132.95	1022.6	2.9338	395710	7459.3	10.3	1	3.7405e-25	7.481e-25	2.4953e-23	TRUE
chr15:72502108-72502127	PKM	503.47	2630.6	503.47	2630.6	2.3831	2262400	42757	10.287	1	4.051e-25	8.102e-25	2.7003e-23	TRUE
chr6:167427015-167427034	FGFR1OP	68.432	642.9	68.432	642.9	3.2132	165010	3125.6	10.275	1	5.1109e-25	1.0222e-24	3.3893e-23	TRUE
chr6:31129779-31129798	TCF19	315.31	1878.1	315.31	1878.1	2.5706	1221100	23141	10.273	1	4.7542e-25	9.5085e-25	3.1579e-23	TRUE
chr6:101247345-101247364	ASCC3	234.01	1518.2	234.01	1518.2	2.6925	824530	15651	10.265	1	5.2418e-25	1.0484e-24	3.4737e-23	TRUE
chr1:153615719-153615738	CHTOP	666.88	3217.3	666.88	3217.3	2.2686	3252200	61833	10.256	1	5.5547e-25	1.1109e-24	3.6776e-23	TRUE
chr6:112395931-112395950	TUBE1	60.426	588	60.426	588	3.2613	139170	2655.8	10.237	1	7.6771e-25	1.5354e-24	5.0662e-23	TRUE
chr1:85666051-85666070	SYDE2	343.88	1992.1	343.88	1992.1	2.5309	1358300	25929	10.236	1	6.9559e-25	1.3912e-24	4.5989e-23	TRUE
chr13:30097437-30097456	SLC7A1	42.847	464.1	42.847	464.1	3.407	88729	1693.8	10.236	1	8.0608e-25	1.6122e-24	5.3106e-23	TRUE
chr11:117074121-117074140	TAGLN	126.11	979.93	126.11	979.93	2.9481	364500	6960.3	10.234	1	7.4595e-25	1.4919e-24	4.9239e-23	TRUE
chr19:19788794-19788813	ZNF101	417.49	2285.1	417.49	2285.1	2.4497	1744000	33442	10.213	1	8.7839e-25	1.7568e-24	5.7779e-23	TRUE
chr6:97345621-97345640	NDUFAF4	341.68	1976.4	341.68	1976.4	2.5287	1336100	25712	10.195	1	1.0649e-24	2.1298e-24	6.9903e-23	TRUE
chr11:63519988-63520007	RTN3	98.878	823	98.878	823	3.0444	262180	5060.9	10.179	1	1.343e-24	2.6859e-24	8.7952e-23	TRUE
chr1:154300590-154300609	ATP8B2	49.439	509.34	49.439	509.34	3.3388	105750	2042.5	10.176	1	1.4691e-24	2.9382e-24	9.6078e-23	TRUE
chr5:123979964-123979983	ZNF608	184.57	1273.3	184.57	1273.3	2.7797	592700	11466	10.168	1	1.4415e-24	2.8831e-24	9.4298e-23	TRUE
chr11:112097214-112097233	PTS	199.43	1344	199.43	1344	2.7465	655040	12691	10.16	1	1.5518e-24	3.1036e-24	1.0125e-22	TRUE
chr7:6049090-6049109	AIMP2	343.14	1974.6	343.14	1974.6	2.5212	1330900	25856	10.146	1	1.7514e-24	3.5027e-24	1.1412e-22	TRUE
chr17:26459660-26459679	NLK	201.05	1347.1	201.05	1347.1	2.7381	656690	12826	10.119	1	2.3614e-24	4.7229e-24	1.5324e-22	TRUE
chr3:154042180-154042199	DHX36	142.82	1054.1	142.82	1054.1	2.875	415180	8193.2	10.067	1	4.0918e-24	8.1836e-24	2.6331e-22	TRUE
chr6:112395931-112395950	TUBE1	77.231	686.36	77.231	686.36	3.1353	185520	3661.8	10.066	1	4.3388e-24	8.6775e-24	2.7886e-22	TRUE
chr12:116457670-116457689	MED13L	128.54	977.37	128.54	977.37	2.917	360260	7136.6	10.048	1	5.0147e-24	1.0029e-23	3.2167e-22	TRUE
chr10:103360531-103360550	DPCD	469.12	2452.3	469.12	2452.3	2.3836	1966500	38971	10.046	1	4.8334e-24	9.6668e-24	3.1025e-22	TRUE
chr11:12495338-12495357	PARVA	103.27	837.75	103.27	837.75	3.0079	269730	5357.5	10.035	1	5.8366e-24	1.1673e-23	3.7372e-22	TRUE
chr7:2404068-2404087	EIF3B	100.69	822.48	100.69	822.48	3.0175	260490	5182.9	10.026	1	6.3771e-24	1.2754e-23	4.0796e-22	TRUE
chr19:19790134-19790153	ZNF101	432.87	2308.7	432.87	2308.7	2.4124	1759400	35068	10.017	1	6.4727e-24	1.2945e-23	4.1398e-22	TRUE
chr1:36291314-36291333	AGO4	95.582	790.55	95.582	790.55	3.0349	241490	4841.1	9.9884	1	9.3633e-24	1.8727e-23	5.9565e-22	TRUE
chr3:57994300-57994319	FLNB	218.63	1413	218.63	1413	2.6866	713210	14316	9.9818	1	9.4743e-24	1.8949e-23	6.0241e-22	TRUE
chr6:114277280-114277299	HDAC2	242.8	1522.1	242.8	1522.1	2.6432	818310	16426	9.9817	1	9.4422e-24	1.8884e-23	6.0053e-22	TRUE
chr12:66990647-66990666	GRIP1	185.74	1257.9	185.74	1257.9	2.753	574780	11562	9.9714	1	1.0613e-23	2.1227e-23	6.7382e-22	TRUE
chr8:26481774-26481793	DPYSL2	100.69	818.38	100.69	818.38	3.0103	257540	5182.9	9.969	1	1.1333e-23	2.2665e-23	7.1883e-22	TRUE
chr11:68315635-68315654	PPP6R3	504.44	2568.3	504.44	2568.3	2.3458	2129800	42866	9.9685	1	1.0551e-23	2.1102e-23	6.7e-22	TRUE
chr9:130565227-130565246	FPGS	298.17	1758.1	298.17	1758.1	2.5558	1065700	21505	9.9558	1	1.2156e-23	2.4312e-23	7.7022e-22	TRUE
chr3:52723165-52723184	GNL3	260.38	1595.9	260.38	1595.9	2.611	891740	18003	9.9532	1	1.2544e-23	2.5088e-23	7.9445e-22	TRUE
chr11:72425220-72425239	ARAP1	61.524	580.13	61.524	580.13	3.2164	134480	2719.2	9.9453	1	1.5002e-23	3.0005e-23	9.4759e-22	TRUE
chr19:17405201-17405220	ABHD8	215.07	1391.6	215.07	1391.6	2.6882	692090	14012	9.9392	1	1.4557e-23	2.9113e-23	9.2026e-22	TRUE
chr10:13653631-13653650	PRPF18	572.88	2807.8	572.88	2807.8	2.2911	2497400	50654	9.93	1	1.5496e-23	3.0991e-23	9.7809e-22	TRUE
chr19:58640608-58640627	ZNF329	29.328	347.69	29.328	347.69	3.5232	50677	1031.8	9.9111	1	2.2731e-23	4.5462e-23	1.4263e-21	TRUE
chr19:55739743-55739762	TMEM86B	583.38	2840.7	583.38	2840.7	2.2818	2547700	51876	9.9107	1	1.8807e-23	3.7613e-23	1.1829e-21	TRUE
chrX:129518800-129518819	GPR119	66.477	608.46	66.477	608.46	3.1751	146870	3009.2	9.8801	1	2.8633e-23	5.7265e-23	1.7922e-21	TRUE
chr8:28309827-28309846	FBXO16	234.01	1470	234.01	1470	2.646	763820	15651	9.8796	1	2.6327e-23	5.2655e-23	1.6497e-21	TRUE
chr5:64967799-64967818	SGTB	90.089	751.22	90.089	751.22	3.0458	218550	4480	9.8775	1	2.8596e-23	5.7192e-23	1.7903e-21	TRUE
chr5:76012187-76012206	F2R	377.93	2069.8	377.93	2069.8	2.4502	1431200	29348	9.8758	1	2.6881e-23	5.3762e-23	1.6837e-21	TRUE
chr14:73640382-73640401	PSEN1	74.708	655.84	74.708	655.84	3.117	168860	3506	9.8145	1	5.4381e-23	1.0876e-22	3.3639e-21	TRUE
chr19:52537194-52537213	ZNF432	174.01	1184.9	174.01	1184.9	2.7605	510980	10614	9.8125	1	5.212e-23	1.0424e-22	3.229e-21	TRUE
chr12:121789998-121790017	ANAPC5	106.57	839.71	106.57	839.71	2.9664	268750	5582.6	9.8124	1	5.3956e-23	1.0791e-22	3.3398e-21	TRUE
chr7:44613286-44613305	DDX56	554.82	2714.8	554.82	2714.8	2.2887	2332800	48569	9.8011	1	5.6012e-23	1.1202e-22	3.4625e-21	TRUE
chr13:21245157-21245176	IFT88	85.051	716.7	85.051	716.7	3.0601	199490	4154.8	9.7994	1	6.2448e-23	1.249e-22	3.8537e-21	TRUE
chr19:12786460-12786479	WDR83	357.06	1974.4	357.06	1974.4	2.4639	1307900	27240	9.7993	1	5.7536e-23	1.1507e-22	3.5552e-21	TRUE
chr16:68309042-68309061	SLC7A6	198.86	1298.9	198.86	1298.9	2.7014	605050	12643	9.7833	1	6.9032e-23	1.3806e-22	4.2535e-21	TRUE
chr5:140075363-140075382	HARS2	30.306	350.97	30.306	350.97	3.491	51413	1077	9.7711	1	9.1076e-23	1.8215e-22	5.5864e-21	TRUE
chr21:34804536-34804555	IFNGR2	663.58	3078.6	663.58	3078.6	2.2122	2916200	61432	9.7438	1	9.8407e-23	1.9681e-22	6.027e-21	TRUE
chr5:52097256-52097275	PELO	871.23	3755.1	871.23	3755.1	2.1065	4158400	87821	9.7315	1	1.1085e-22	2.217e-22	6.776e-21	TRUE
chr6:90052044-90052063	UBE2J1	202.15	1301.9	202.15	1301.9	2.681	604670	12918	9.6754	1	1.9921e-22	3.9842e-22	1.2055e-20	TRUE
chr19:9641718-9641737	ZNF426	166.99	1132.7	166.99	1132.7	2.7546	466320	10056	9.6303	1	3.129e-22	6.258e-22	1.8799e-20	TRUE
chr17:8093075-8093094	C17orf59	1217.3	4764	1217.3	4764	1.9676	6289400	136250	9.6085	1	3.6841e-22	7.3681e-22	2.2087e-20	TRUE
chr17:4635075-4635094	MED11	321.63	1797.5	321.63	1797.5	2.4788	1089100	23751	9.5764	1	5.1165e-22	1.0233e-21	3.054e-20	TRUE
chr14:38679617-38679636	SSTR1	397.71	2091.4	397.71	2091.4	2.3918	1434300	31379	9.5613	1	5.8864e-22	1.1773e-21	3.5033e-20	TRUE
chr3:88189067-88189086	ZNF654	50.538	488.69	50.538	488.69	3.2482	95987	2102.1	9.5565	1	7.0432e-22	1.4086e-21	4.1786e-20	TRUE
chr16:57247808-57247827	RSPRY1	116.46	873.15	116.46	873.15	2.8957	286290	6270.7	9.5557	1	6.6071e-22	1.3214e-21	3.9239e-20	TRUE
chr1:94997930-94997949	F3	183.47	1192.7	183.47	1192.7	2.694	509280	11377	9.462	1	1.5774e-21	3.1548e-21	9.2542e-20	TRUE
chr18:51690972-51690991	MBD2	243.9	1459.2	243.9	1459.2	2.5759	738450	16524	9.4541	1	1.678e-21	3.3559e-21	9.828e-20	TRUE
chr6:114270212-114270231	HDAC2	327.4	1799.4	327.4	1799.4	2.4548	1083400	24311	9.4407	1	1.8856e-21	3.7711e-21	1.1019e-19	TRUE
chr20:44444194-44444213	UBE2C	561.41	2652.9	561.41	2652.9	2.2384	2187100	49327	9.4168	1	2.3377e-21	4.6754e-21	1.3633e-19	TRUE
chr3:182812384-182812403	MCCC1	346.07	1868.2	346.07	1868.2	2.4291	1158500	26146	9.4135	1	2.439e-21	4.8779e-21	1.4209e-19	TRUE
chr17:73636370-73636389	SMIM5	529.55	2540.8	529.55	2540.8	2.2603	2022500	45687	9.4095	1	2.5092e-21	5.0184e-21	1.4615e-19	TRUE
chr14:35576500-35576519	PPP2R3C	55.723	514.16	55.723	514.16	3.183	105080	2388.7	9.3799	1	3.7825e-21	7.5649e-21	2.1951e-19	TRUE
chr12:6696711-6696730	CHD4	188.68	1206.3	188.68	1206.3	2.6701	517730	11801	9.367	1	3.8921e-21	7.7843e-21	2.2569e-19	TRUE
chr12:110023901-110023920	MVK	321.9	1765	321.9	1765	2.4513	1041200	23777	9.3585	1	4.1208e-21	8.2417e-21	2.388e-19	TRUE
chr4:17503395-17503414	QDPR	148.32	1015.7	148.32	1015.7	2.7675	376190	8608.6	9.3488	1	4.6909e-21	9.3817e-21	2.7139e-19	TRUE
chr19:13056798-13056817	RAD23A	125.13	900.39	125.13	900.39	2.8372	300510	6889.7	9.3399	1	5.16e-21	1.032e-20	2.98e-19	TRUE
chr5:180657791-180657810	TRIM41	435.06	2188.8	435.06	2188.8	2.3282	1537700	35302	9.3338	1	5.1601e-21	1.032e-20	2.98e-19	TRUE
chr22:36920000-36920019	EIF3D	80.163	658.48	80.163	658.48	3.0224	167220	3845	9.3265	1	6.0649e-21	1.213e-20	3.4933e-19	TRUE
chr12:1036313-1036332	RAD52	271.37	1555.5	271.37	1555.5	2.5147	824550	19006	9.3149	1	6.2547e-21	1.2509e-20	3.6011e-19	TRUE
chr16:68309042-68309061	SLC7A6	177.92	1148	177.92	1148	2.683	470560	10928	9.2802	1	8.8511e-21	1.7702e-20	5.0724e-19	TRUE
chr3:184801070-184801089	C3orf70	328.5	1774.8	328.5	1774.8	2.4301	1045900	24418	9.2556	1	1.0842e-20	2.1685e-20	6.1948e-19	TRUE
chr16:87874680-87874699	SLC7A5	143.92	985.24	143.92	985.24	2.7667	353910	8275.9	9.2481	1	1.2114e-20	2.4229e-20	6.9076e-19	TRUE
chr2:224809940-224809959	WDFY1	407.6	2070.8	407.6	2070.8	2.3421	1383100	32407	9.2389	1	1.2602e-20	2.5204e-20	7.1813e-19	TRUE
chrX:101857255-101857274	ARMCX5	340.58	1817.1	340.58	1817.1	2.4121	1090000	25603	9.2276	1	1.4074e-20	2.8147e-20	7.996e-19	TRUE
chr5:138737471-138737490	SPATA24	13.686	193.53	13.686	193.53	3.7274	16171	381.4	9.2087	1	2.1775e-20	4.355e-20	1.2278e-18	TRUE
chr2:99220620-99220639	COA5	566.03	2616.7	566.03	2616.7	2.2068	2102600	49861	9.1836	1	2.0961e-20	4.1923e-20	1.1834e-18	TRUE
chr7:117864929-117864948	ANKRD7	330.69	1771.9	330.69	1771.9	2.4182	1038500	24633	9.1824	1	2.1448e-20	4.2896e-20	1.2101e-18	TRUE
chr10:22094967-22094986	DNAJC1	215.33	1301.9	215.33	1301.9	2.5903	590260	14034	9.1716	1	2.413e-20	4.8261e-20	1.3577e-18	TRUE
chr19:40480698-40480717	PSMC4	180.18	1146.5	180.18	1146.5	2.663	466880	11110	9.1679	1	2.5208e-20	5.0417e-20	1.4175e-18	TRUE
chr9:74359949-74359968	TMEM2	89.94	702.76	89.94	702.76	2.9521	187780	4470.3	9.1658	1	2.7012e-20	5.4025e-20	1.5159e-18	TRUE
chr6:82935204-82935223	IBTK	452.64	2217.3	452.64	2217.3	2.2898	1557000	37185	9.1511	1	2.8447e-20	5.6894e-20	1.5946e-18	TRUE
chr5:110837726-110837745	STARD4	257.11	1469.5	257.11	1469.5	2.5102	734930	17707	9.1109	1	4.197e-20	8.3939e-20	2.3373e-18	TRUE
chr2:223389709-223389728	SGPP2	157.11	1034.4	157.11	1034.4	2.7112	384820	9283.2	9.1054	1	4.5326e-20	9.0651e-20	2.5188e-18	TRUE
chr17:48276905-48276924	COL1A1	81.3	650.93	81.3	650.93	2.9857	162240	3916.5	9.1021	1	4.9057e-20	9.8113e-20	2.7224e-18	TRUE
chr17:7306400-7306419	TMEM256	136.23	934.11	136.23	934.11	2.7685	318300	7701.2	9.0919	1	5.1777e-20	1.0355e-19	2.8689e-18	TRUE
chr18:32920205-32920224	ZNF24	257.08	1464.1	257.08	1464.1	2.5051	728440	17705	9.0712	1	6.0478e-20	1.2096e-19	3.3426e-18	TRUE
chr2:27151167-27151186	DPYSL5	160.33	1045.5	160.33	1045.5	2.6976	391790	9533.4	9.0661	1	6.4952e-20	1.299e-19	3.5849e-18	TRUE
chr2:30381611-30381630	YPEL5	99.977	749.25	99.977	749.25	2.8934	210780	5134.7	9.061	1	7.039e-20	1.4078e-19	3.8806e-18	TRUE
chr5:89701537-89701556	CETN3	252.22	1439.1	252.22	1439.1	2.5077	704390	17267	9.0326	1	8.6195e-20	1.7239e-19	4.7354e-18	TRUE
chr9:131711464-131711483	NUP188	326.3	1731.5	326.3	1731.5	2.4042	987360	24204	9.0325	1	8.5446e-20	1.7089e-19	4.697e-18	TRUE
chr10:126495411-126495430	FAM175B	537.24	2482.8	537.24	2482.8	2.2062	1892500	46559	9.0164	1	9.7813e-20	1.9563e-19	5.3612e-18	TRUE
chr6:27114188-27114207	HIST1H2BK	366.95	1881	366.95	1881	2.3547	1146200	28234	9.0106	1	1.04e-19	2.0799e-19	5.6924e-18	TRUE
chr17:73282487-73282506	SLC25A19	243.42	1399	243.42	1399	2.5179	667640	16482	9.0009	1	1.1529e-19	2.3059e-19	6.3035e-18	TRUE
chr6:118972362-118972381	CEP85L	195.52	1195.6	195.52	1195.6	2.6062	500080	12366	8.9934	1	1.2479e-19	2.4958e-19	6.8122e-18	TRUE
chr8:104053115-104053134	ATP6V1C1	160.33	1037.3	160.33	1037.3	2.6862	384570	9533.4	8.9821	1	1.3986e-19	2.7972e-19	7.6202e-18	TRUE
chr17:43240213-43240232	HEXIM2	305.01	1637.6	305.01	1637.6	2.4208	887880	22154	8.9529	1	1.7677e-19	3.5355e-19	9.5784e-18	TRUE
chr6:43624439-43624458	RSPH9	187.87	1157.3	187.87	1157.3	2.6166	469910	11735	8.949	1	1.8704e-19	3.7407e-19	1.0123e-17	TRUE
chrX:119005906-119005925	NDUFA1	367.58	1865.6	367.58	1865.6	2.3403	1122000	28298	8.9049	1	2.7114e-19	5.4228e-19	1.4561e-17	TRUE
chr1:221879471-221879490	DUSP10	313.11	1660.7	313.11	1660.7	2.4033	908060	22930	8.8997	1	2.8559e-19	5.7118e-19	1.5317e-17	TRUE
chr22:31059849-31059868	DUSP18	330.69	1726.6	330.69	1726.6	2.3809	974320	24633	8.8943	1	2.9932e-19	5.9864e-19	1.6038e-17	TRUE
chr14:94770907-94770926	SERPINA6	255.98	1435.6	255.98	1435.6	2.4829	695720	17606	8.8901	1	3.1378e-19	6.2756e-19	1.6794e-17	TRUE
chr8:6605327-6605346	AGPAT5	158.21	1018.7	158.21	1018.7	2.6791	370200	9368.4	8.89	1	3.2205e-19	6.441e-19	1.7227e-17	TRUE
chr7:110762946-110762965	LRRN3	118.29	828.23	118.29	828.23	2.7973	252000	6400.3	8.874	1	3.7933e-19	7.5866e-19	2.0224e-17	TRUE
chr7:44120358-44120377	POLM	309.82	1644	309.82	1644	2.404	890060	22613	8.8724	1	3.651e-19	7.302e-19	1.9482e-17	TRUE
chr19:13264132-13264151	IER2	213.12	1253	213.12	1253	2.5501	540680	13845	8.8377	1	5.0625e-19	1.0125e-18	2.6842e-17	TRUE
chr21:34053894-34053913	SYNJ1	444.95	2129.8	444.95	2129.8	2.2564	1419300	36358	8.8359	1	5.012e-19	1.0024e-18	2.658e-17	TRUE
chr2:99220620-99220639	COA5	543.83	2464.1	543.83	2464.1	2.1778	1843700	47311	8.8283	1	5.3453e-19	1.0691e-18	2.83e-17	TRUE
chr3:32544155-32544174	CMTM6	285.65	1540.8	285.65	1540.8	2.4273	787690	20328	8.8032	1	6.8008e-19	1.3602e-18	3.5826e-17	TRUE
chr10:22094967-22094986	DNAJC1	261.02	1442.4	261.02	1442.4	2.4617	697860	18061	8.7907	1	7.6291e-19	1.5258e-18	4.0064e-17	TRUE
chr6:42036293-42036312	TAF8	417.44	2024.6	417.44	2024.6	2.2753	1291600	33437	8.7894	1	7.6045e-19	1.5209e-18	3.9949e-17	TRUE
chr11:86519358-86519377	PRSS23	79.186	619.12	79.186	619.12	2.9511	145760	3783.7	8.7777	1	9.2564e-19	1.8513e-18	4.8501e-17	TRUE
chr17:41571089-41571108	DHX8	521.86	2378.5	521.86	2378.5	2.1862	1723600	44818	8.7702	1	8.9773e-19	1.7955e-18	4.7047e-17	TRUE
chr6:144074942-144074961	PHACTR2	95.805	706.04	95.805	706.04	2.8686	186190	4855.9	8.7572	1	1.0934e-18	2.1868e-18	5.7028e-17	TRUE
chr10:17726678-17726697	STAM	318.61	1659.8	318.61	1659.8	2.3775	899350	23459	8.7565	1	1.0267e-18	2.0535e-18	5.3689e-17	TRUE
chr8:56657628-56657647	TMEM68	213.14	1242.9	213.14	1242.9	2.5382	530160	13847	8.7508	1	1.0976e-18	2.1952e-18	5.7237e-17	TRUE
chr3:57827033-57827052	SLMAP	265.87	1455.2	265.87	1455.2	2.448	707300	18503	8.7438	1	1.1568e-18	2.3135e-18	6.0255e-17	TRUE
chr14:38679617-38679636	SSTR1	324.56	1677.8	324.56	1677.8	2.3664	915580	24036	8.7284	1	1.3148e-18	2.6297e-18	6.829e-17	TRUE
chr7:75890690-75890709	SRRM3	85.051	647	85.051	647	2.9127	157890	4154.8	8.7181	1	1.5608e-18	3.1216e-18	8.0873e-17	TRUE
chr2:153575252-153575271	ARL6IP6	218.63	1261.5	218.63	1261.5	2.5232	543830	14316	8.7163	1	1.4879e-18	2.9758e-18	7.7124e-17	TRUE
chr12:58152444-58152463	MARCH9	438.94	2084.5	438.94	2084.5	2.245	1353900	35715	8.7074	1	1.5708e-18	3.1416e-18	8.1346e-17	TRUE
chr15:91475110-91475129	HDDC3	76.253	598.62	76.253	598.62	2.9564	136430	3601.3	8.7046	1	1.775e-18	3.55e-18	9.1704e-17	TRUE
chr3:124385918-124385937	KALRN	262.58	1436.6	262.58	1436.6	2.4473	689120	18203	8.7015	1	1.6807e-18	3.3614e-18	8.6927e-17	TRUE
chr3:128890540-128890559	CNBP	143.92	934.11	143.92	934.11	2.6898	312200	8275.9	8.6861	1	1.9892e-18	3.9785e-18	1.026e-16	TRUE
chr3:52507811-52507830	NISCH	283.5	1514.6	283.5	1514.6	2.4133	757780	20128	8.6772	1	2.0751e-18	4.1501e-18	1.0697e-16	TRUE
chr1:84945152-84945171	RPF1	47.242	426.74	47.242	426.74	3.1484	72010	1924.5	8.6506	1	2.9812e-18	5.9625e-18	1.5231e-16	TRUE
chr2:27151167-27151186	DPYSL5	207.64	1207.5	207.64	1207.5	2.5341	499810	13381	8.6434	1	2.832e-18	5.6641e-18	1.4487e-16	TRUE
chr21:19628893-19628912	CHODL	748.18	3064.9	748.18	3064.9	2.0329	2683500	71911	8.6391	1	2.8397e-18	5.6794e-18	1.4523e-16	TRUE
chr17:79881028-79881047	MAFG	141.75	919.25	141.75	919.25	2.6885	302250	8112.7	8.6321	1	3.1974e-18	6.3947e-18	1.632e-16	TRUE
chr15:83544091-83544110	HOMER2	1586.4	5369.7	1586.4	5369.7	1.7584	7156300	192930	8.6132	1	3.5526e-18	7.1051e-18	1.8098e-16	TRUE
chr1:171678820-171678839	VAMP4	69.41	554.34	69.41	554.34	2.9795	117580	3184.2	8.5937	1	4.7281e-18	9.4562e-18	2.3957e-16	TRUE
chr12:69113190-69113209	NUP107	203.34	1183.3	203.34	1183.3	2.535	480160	13018	8.5888	1	4.5663e-18	9.1325e-18	2.3154e-16	TRUE
chr6:131931295-131931314	MED23	285.65	1509.3	285.65	1509.3	2.3975	748690	20328	8.5825	1	4.7474e-18	9.4949e-18	2.4047e-16	TRUE
chr11:117074121-117074140	TAGLN	103.27	725.66	103.27	725.66	2.8009	193680	5357.5	8.5031	1	1.0025e-17	2.005e-17	4.9872e-16	TRUE
chr15:35044716-35044735	GJD2	199.95	1158.3	199.95	1158.3	2.5283	459210	12735	8.4923	1	1.0528e-17	2.1056e-17	5.2329e-16	TRUE
chr5:36972089-36972108	NIPBL	317.51	1614.5	317.51	1614.5	2.3426	841140	23353	8.4875	1	1.0758e-17	2.1516e-17	5.3434e-16	TRUE
chr10:13652067-13652086	PRPF18	319.71	1622.4	319.71	1622.4	2.3397	848500	23565	8.4861	1	1.0883e-17	2.1766e-17	5.4028e-16	TRUE
chr15:42858854-42858873	HAUS2	361.45	1768.9	361.45	1768.9	2.2878	990460	27681	8.4594	1	1.3636e-17	2.7271e-17	6.7445e-16	TRUE
chr19:42703845-42703864	DEDD2	672.37	2786.6	672.37	2786.6	2.0495	2235000	62502	8.4568	1	1.3795e-17	2.7591e-17	6.8188e-16	TRUE
chr15:34394979-34394998	PGBD4	83.497	620.44	83.497	620.44	2.8787	144160	4055.7	8.4314	1	1.8865e-17	3.773e-17	9.2715e-16	TRUE
chr3:152165476-152165495	MBNL1	130.74	850.53	130.74	850.53	2.6924	259050	7296.9	8.4263	1	1.9036e-17	3.8071e-17	9.3504e-16	TRUE
chr2:153575252-153575271	ARL6IP6	146.64	921.71	146.64	921.71	2.6438	300360	8481.3	8.4161	1	2.0613e-17	4.1227e-17	1.0105e-15	TRUE
chr4:159133829-159133848	TMEM144	497.6	2223.9	497.6	2223.9	2.1578	1490100	42104	8.4131	1	2.0124e-17	4.0247e-17	9.8696e-16	TRUE
chr17:36522181-36522200	SOCS7	177.92	1057	177.92	1057	2.5639	386400	10928	8.4095	1	2.1551e-17	4.3102e-17	1.0551e-15	TRUE
chr12:56708919-56708938	CNPY2	825.08	3223.2	825.08	3223.2	1.9646	2875400	81766	8.3864	1	2.5105e-17	5.0209e-17	1.2255e-15	TRUE
chr19:34263349-34263368	CHST8	559.21	2411	559.21	2411	2.1062	1714500	49074	8.3591	1	3.1776e-17	6.3552e-17	1.5449e-15	TRUE
chr12:56418854-56418873	IKZF4	282.53	1465.4	282.53	1465.4	2.3707	699580	20038	8.3562	1	3.3139e-17	6.6277e-17	1.6089e-15	TRUE
chr7:44121980-44121999	POLM	93.85	668.32	93.85	668.32	2.819	165010	4726.5	8.356	1	3.5497e-17	7.0995e-17	1.7209e-15	TRUE
chr10:22292186-22292205	DNAJC1	98.878	693.21	98.878	693.21	2.7971	176610	5060.9	8.3544	1	3.5839e-17	7.1679e-17	1.7365e-15	TRUE
chr19:17973752-17973771	RPL18A	198.45	1136.6	198.45	1136.6	2.5118	440020	12609	8.3541	1	3.4282e-17	6.8565e-17	1.6639e-15	TRUE
chr5:52097433-52097452	PELO	110.47	749.5	110.47	749.5	2.7512	204180	5851.7	8.3538	1	3.572e-17	7.1439e-17	1.7312e-15	TRUE
chr14:53348169-53348188	FERMT2	39.551	365.78	39.551	365.78	3.1771	53212	1525.4	8.3526	1	3.955e-17	7.91e-17	1.9114e-15	TRUE
chr5:126250789-126250808	MARCH3	285.65	1475.9	285.65	1475.9	2.3652	708340	20328	8.3481	1	3.5499e-17	7.0998e-17	1.7209e-15	TRUE
chr3:12983191-12983210	IQSEC1	205.45	1162.2	205.45	1162.2	2.4943	457710	13195	8.3292	1	4.2244e-17	8.4488e-17	2.0384e-15	TRUE
chr19:40477112-40477131	PSMC4	214.24	1196.6	214.24	1196.6	2.4762	482560	13940	8.3206	1	4.532e-17	9.064e-17	2.1846e-15	TRUE
chr5:140073541-140073560	HARS2	670.17	2745.3	670.17	2745.3	2.0327	2153100	62234	8.3182	1	4.4814e-17	8.9628e-17	2.161e-15	TRUE
chr1:17764832-17764851	RCC2	238.41	1289.1	238.41	1289.1	2.4299	551950	16038	8.2965	1	5.5272e-17	1.1054e-16	2.6531e-15	TRUE
chr3:184870446-184870465	C3orf70	169.13	1006.2	169.13	1006.2	2.5656	350320	10225	8.2779	1	6.5795e-17	1.3159e-16	3.1402e-15	TRUE
chr1:41007367-41007386	ZNF684	361.45	1738.4	361.45	1738.4	2.2627	948020	27681	8.2762	1	6.4525e-17	1.2905e-16	3.0832e-15	TRUE
chr8:12586762-12586781	LONRF1	124.15	807.27	124.15	807.27	2.6912	233330	6818.7	8.2727	1	7.0139e-17	1.4028e-16	3.3436e-15	TRUE
chr2:152112083-152112102	RBM43	57.13	468.04	57.13	468.04	3.0124	84423	2467.8	8.2715	1	7.558e-17	1.5116e-16	3.597e-15	TRUE
chr11:12495338-12495357	PARVA	116.33	770.82	116.33	770.82	2.7176	214180	6262.1	8.2707	1	7.1652e-17	1.433e-16	3.414e-15	TRUE
chr12:53803211-53803230	SP1	472.18	2110.7	472.18	2110.7	2.158	1342400	39305	8.2649	1	7.0496e-17	1.4099e-16	3.3601e-15	TRUE
chr6:43623304-43623323	RSPH9	59.634	481.35	59.634	481.35	2.9919	88924	2610.4	8.2542	1	8.7042e-17	1.7408e-16	4.1314e-15	TRUE
chr20:54948568-54948587	AURKA	351.57	1700.1	351.57	1700.1	2.2705	909240	26692	8.254	1	7.782e-17	1.5564e-16	3.7011e-15	TRUE
chr20:31108683-31108702	C20orf112	232.67	1261.2	232.67	1261.2	2.4334	528940	15533	8.2524	1	8.0082e-17	1.6016e-16	3.8074e-15	TRUE
chr14:94770907-94770926	SERPINA6	229.74	1248.9	229.74	1248.9	2.4375	519340	15277	8.2456	1	8.4871e-17	1.6974e-16	4.0297e-15	TRUE
chrX:118676530-118676549	CXorf56	64.82	509.34	64.82	509.34	2.9548	98797	2911.4	8.2383	1	9.8705e-17	1.9741e-16	4.6686e-15	TRUE
chr19:35842789-35842808	FFAR1	351.57	1696.1	351.57	1696.1	2.2671	903940	26692	8.2299	1	9.5169e-17	1.9034e-16	4.5074e-15	TRUE
chr20:36147500-36147519	BLCAP	370.24	1761	370.24	1761	2.2468	967160	28567	8.2286	1	9.6041e-17	1.9208e-16	4.5464e-15	TRUE
chr4:176561906-176561925	GPM6A	228.52	1241.9	228.52	1241.9	2.437	513440	15171	8.2272	1	9.896e-17	1.9792e-16	4.6783e-15	TRUE
chr12:120118108-120118127	PRKAB1	64.522	505.96	64.522	505.96	2.9518	97432	2893.9	8.2059	1	1.2935e-16	2.587e-16	6.0656e-15	TRUE
chr11:2181102-2181121	INS	547.13	2338.2	547.13	2338.2	2.0934	1604000	47687	8.202	1	1.1897e-16	2.3794e-16	5.5973e-15	TRUE
chr5:178043897-178043916	CLK4	147.22	901.66	147.22	901.66	2.6065	284590	8525.1	8.171	1	1.6188e-16	3.2375e-16	7.551e-15	TRUE
chr1:112246044-112246063	RAP1A	22.485	242.73	22.485	242.73	3.3755	24253	729.17	8.1562	1	2.1678e-16	4.3356e-16	1.003e-14	TRUE
chr4:52729613-52729632	DCUN1D4	32.959	315.63	32.959	315.63	3.2209	39951	1201.9	8.1536	1	2.1305e-16	4.261e-16	9.862e-15	TRUE
chr22:41257772-41257791	DNAJB7	157.11	940.01	157.11	940.01	2.5733	306470	9283.2	8.1257	1	2.3456e-16	4.6912e-16	1.0833e-14	TRUE
chr7:100802452-100802471	AP1S1	762.46	2968.5	762.46	2968.5	1.9596	2433300	73718	8.1251	1	2.2413e-16	4.4826e-16	1.0363e-14	TRUE
chr4:25314443-25314462	ZCCHC4	219.73	1194.7	219.73	1194.7	2.4375	475260	14411	8.1215	1	2.3815e-16	4.7629e-16	1.0995e-14	TRUE
chr10:105883830-105883849	SFR1	134.03	838.73	134.03	838.73	2.6366	248300	7538.9	8.1161	1	2.5639e-16	5.1278e-16	1.183e-14	TRUE
chr1:10132209-10132228	UBE4B	78.208	572.38	78.208	572.38	2.8558	122100	3722.6	8.0993	1	3.0695e-16	6.139e-16	1.4117e-14	TRUE
chr1:223990550-223990569	TP53BP2	210.18	1152.1	210.18	1152.1	2.449	443640	13596	8.0785	1	3.4006e-16	6.8012e-16	1.5592e-14	TRUE
chr11:63517541-63517560	RTN3	79.103	575.21	79.103	575.21	2.8467	123060	3778.5	8.0709	1	3.8732e-16	7.7464e-16	1.7707e-14	TRUE
chr18:60017080-60017099	TNFRSF11A	420.78	1903.6	420.78	1903.6	2.1749	1099400	33789	8.0669	1	3.6461e-16	7.2923e-16	1.6699e-14	TRUE
chr14:55034809-55034828	SAMD4A	429.57	1932.1	429.57	1932.1	2.1666	1128800	34718	8.0641	1	3.7288e-16	7.4575e-16	1.7066e-14	TRUE
chr7:6624761-6624780	ZDHHC4	443.85	1974.4	443.85	1974.4	2.1508	1171300	36240	8.04	1	4.5377e-16	9.0755e-16	2.0679e-14	TRUE
chr6:135308895-135308914	HBS1L	421.35	1900	421.35	1900	2.1703	1093200	33848	8.037	1	4.6528e-16	9.3056e-16	2.1186e-14	TRUE
chr16:1820682-1820701	NME3	185.67	1049.2	185.67	1049.2	2.492	372800	11556	8.0326	1	4.9812e-16	9.9625e-16	2.2638e-14	TRUE
chr3:57994300-57994319	FLNB	210.18	1145.6	210.18	1145.6	2.4408	437480	13596	8.0222	1	5.3853e-16	1.0771e-15	2.4396e-14	TRUE
chr11:72423466-72423485	ARAP1	242.8	1269.4	242.8	1269.4	2.3815	526960	16426	8.01	1	5.9076e-16	1.1815e-15	2.6716e-14	TRUE
chr5:34814766-34814785	RAI14	161.5	946.89	161.5	946.89	2.5443	308420	9625	8.0054	1	6.2648e-16	1.253e-15	2.8291e-14	TRUE
chr15:26825449-26825468	GABRB3	222.89	1192.3	222.89	1192.3	2.4141	469890	14683	8.0002	1	6.4229e-16	1.2846e-15	2.8991e-14	TRUE
chr9:101983898-101983917	ALG2	465.83	2037.3	465.83	2037.3	2.1264	1234800	38612	7.9975	1	6.4036e-16	1.2807e-15	2.8908e-14	TRUE
chr5:40763048-40763067	PRKAA1	23.462	245.19	23.462	245.19	3.3311	24581	770.85	7.986	1	8.702e-16	1.7404e-15	3.8987e-14	TRUE
chr12:53708578-53708597	AAAS	234.01	1233	234.01	1233	2.3926	499010	15651	7.9854	1	7.2235e-16	1.4447e-15	3.2517e-14	TRUE
chr17:73316567-73316586	GRB2	480.11	2080.6	480.11	2080.6	2.1133	1280800	40173	7.9852	1	7.0717e-16	1.4143e-15	3.1853e-14	TRUE
chr1:150199076-150199095	ANP32E	580.09	2385.4	580.09	2385.4	2.038	1629600	51492	7.9559	1	8.9424e-16	1.7885e-15	4.0026e-14	TRUE
chr15:75715135-75715154	SIN3A	551.52	2295	551.52	2295	2.055	1519800	48190	7.9419	1	1.0013e-15	2.0027e-15	4.4672e-14	TRUE
chr8:104053115-104053134	ATP6V1C1	132.94	818.08	132.94	818.08	2.6125	234710	7458	7.9336	1	1.1344e-15	2.2688e-15	5.0458e-14	TRUE
chr3:33414808-33414827	FBXL2	225.22	1192.7	225.22	1192.7	2.3996	468020	14885	7.93	1	1.1326e-15	2.2652e-15	5.0385e-14	TRUE
chr1:155989853-155989872	SSR2	563.1	2326.4	563.1	2326.4	2.0447	1554600	49522	7.9237	1	1.1594e-15	2.3188e-15	5.1537e-14	TRUE
chr17:62271030-62271049	TEX2	115.36	737.2	115.36	737.2	2.6655	193350	6193.2	7.9018	1	1.4806e-15	2.9613e-15	6.553e-14	TRUE
chr11:112097164-112097183	PTS	309.82	1496.5	309.82	1496.5	2.2685	704150	22613	7.8916	1	1.5216e-15	3.0432e-15	6.7302e-14	TRUE
chr19:37038162-37038181	ZNF529	572.4	2342.2	572.4	2342.2	2.0309	1566000	50598	7.8677	1	1.8162e-15	3.6325e-15	7.9898e-14	TRUE
chr1:153615719-153615738	CHTOP	439.92	1927.9	439.92	1927.9	2.1292	1107000	35820	7.862	1	1.9102e-15	3.8203e-15	8.3966e-14	TRUE
chr15:72511324-72511343	PKM	305.42	1475.9	305.42	1475.9	2.269	685000	22194	7.8568	1	2.0113e-15	4.0225e-15	8.83e-14	TRUE
chr8:6566401-6566420	AGPAT5	501.51	2119.8	501.51	2119.8	2.0774	1309400	42539	7.8461	1	2.1624e-15	4.3249e-15	9.4805e-14	TRUE
chr17:7137444-7137463	DVL2	85.694	592.91	85.694	592.91	2.7762	128640	4196	7.8303	1	2.683e-15	5.366e-15	1.1709e-13	TRUE
chr7:75890690-75890709	SRRM3	85.694	591.93	85.694	591.93	2.7738	128140	4196	7.8151	1	3.027e-15	6.0539e-15	1.3165e-13	TRUE
chr19:58639256-58639275	ZNF329	450.45	1951.8	450.45	1951.8	2.1129	1127000	36948	7.8106	1	2.8724e-15	5.7448e-15	1.2514e-13	TRUE
chr2:219288508-219288527	VIL1	459.23	1978.3	459.23	1978.3	2.1046	1153800	37897	7.8035	1	3.0393e-15	6.0785e-15	1.3217e-13	TRUE
chr13:21165129-21165148	IFT88	407.66	1811.4	407.66	1811.4	2.149	985290	32413	7.7971	1	3.2038e-15	6.4076e-15	1.3907e-13	TRUE
chr8:89339306-89339325	MMP16	119.27	744.58	119.27	744.58	2.6321	195510	6469.7	7.7742	1	4.0774e-15	8.1548e-15	1.757e-13	TRUE
chr13:24460502-24460521	MIPEP	81.3	567.35	81.3	567.35	2.7878	118120	3916.5	7.7666	1	4.4638e-15	8.9277e-15	1.9186e-13	TRUE
chr20:34761729-34761748	EPB41L1	174.68	976.39	174.68	976.39	2.4759	321370	10668	7.7621	1	4.3753e-15	8.7506e-15	1.8811e-13	TRUE
chr15:69560966-69560985	GLCE	128.54	783.67	128.54	783.67	2.5987	214600	7136.6	7.7549	1	4.722e-15	9.4439e-15	2.0277e-13	TRUE
chr18:54339846-54339865	WDR7	201.05	1078.6	201.05	1078.6	2.4178	385090	12826	7.7489	1	4.8155e-15	9.6309e-15	2.0663e-13	TRUE
chr1:36106985-36107004	PSMB2	588.87	2363.8	588.87	2363.8	2.0032	1575200	52519	7.745	1	4.8041e-15	9.6082e-15	2.0617e-13	TRUE
chr19:39991291-39991310	DLL3	438.36	1900.7	438.36	1900.7	2.1138	1069200	35653	7.7445	1	4.8486e-15	9.6973e-15	2.0796e-13	TRUE
chr7:1015058-1015077	COX19	376.84	1699.1	376.84	1699.1	2.1698	874180	29236	7.7331	1	5.3211e-15	1.0642e-14	2.2743e-13	TRUE
chr3:135721918-135721937	PPP2R3A	331.79	1541.8	331.79	1541.8	2.2128	732030	24740	7.6927	1	7.3317e-15	1.4663e-14	3.108e-13	TRUE
chr11:110124702-110124721	RDX	452.64	1932.1	452.64	1932.1	2.0913	1094400	37185	7.6724	1	8.5231e-15	1.7046e-14	3.5964e-13	TRUE
chr13:21165129-21165148	IFT88	308.72	1459.2	308.72	1459.2	2.2371	661770	22508	7.6683	1	8.8918e-15	1.7784e-14	3.7481e-13	TRUE
chr8:144896219-144896238	SCRIB	760.26	2836.7	760.26	2836.7	1.8983	2155900	73439	7.6624	1	9.1495e-15	1.8299e-14	3.8522e-13	TRUE
chr9:12775781-12775800	LURAP1L	57.679	440.35	57.679	440.35	2.911	73220	2498.9	7.6551	1	1.1025e-14	2.205e-14	4.624e-13	TRUE
chr13:24460502-24460521	MIPEP	90.917	606	90.917	606	2.7233	132650	4534	7.6495	1	1.1064e-14	2.2127e-14	4.6395e-13	TRUE
chr1:10161244-10161263	UBE4B	301.03	1429.7	301.03	1429.7	2.2439	636920	21776	7.6484	1	1.0388e-14	2.0776e-14	4.364e-13	TRUE
chr14:55215564-55215583	SAMD4A	389.09	1724.5	389.09	1724.5	2.1452	891680	30490	7.6479	1	1.0346e-14	2.0692e-14	4.3469e-13	TRUE
chr1:213224830-213224849	RPS6KC1	319.68	1493.3	319.68	1493.3	2.2202	688660	23562	7.6456	1	1.0597e-14	2.1194e-14	4.4471e-13	TRUE
chr15:44194393-44194412	FRMD5	41.749	351.03	41.749	351.03	3.0417	47827	1637.2	7.6436	1	1.244e-14	2.4881e-14	5.2e-13	TRUE
chr6:97345658-97345677	NDUFAF4	245	1230.1	245	1230.1	2.3232	485190	16622	7.6407	1	1.1121e-14	2.2241e-14	4.6621e-13	TRUE
chr3:47814328-47814347	SMARCC1	369.53	1658.9	369.53	1658.9	2.1634	831250	28496	7.6382	1	1.1174e-14	2.2347e-14	4.6822e-13	TRUE
chr3:56651596-56651615	CCDC66	81.141	558.44	81.141	558.44	2.7678	113910	3906.5	7.6365	1	1.2359e-14	2.4718e-14	5.1676e-13	TRUE
chr9:37782077-37782096	EXOSC3	191.16	1024.6	191.16	1024.6	2.416	347280	12006	7.6061	1	1.4725e-14	2.9451e-14	6.1307e-13	TRUE
chr4:80977099-80977118	ANTXR2	122.2	743.76	122.2	743.76	2.5958	193170	6678.9	7.6056	1	1.5209e-14	3.0418e-14	6.3275e-13	TRUE
chr6:112393190-112393209	TUBE1	37.354	323.5	37.354	323.5	3.0808	40939	1415.6	7.6053	1	1.693e-14	3.3861e-14	7.0221e-13	TRUE
chr1:155989856-155989875	SSR2	25.269	246.8	25.269	246.8	3.2378	24538	849.29	7.6017	1	1.8109e-14	3.6218e-14	7.4967e-13	TRUE
chr5:178045622-178045641	CLK4	213.14	1107.2	213.14	1107.2	2.3716	399640	13847	7.5977	1	1.5623e-14	3.1247e-14	6.4944e-13	TRUE
chr15:72502108-72502127	PKM	633.92	2460.1	633.92	2460.1	1.9547	1667600	57853	7.5926	1	1.574e-14	3.1479e-14	6.5396e-13	TRUE
chr11:110124702-110124721	RDX	453.61	1917.2	453.61	1917.2	2.0771	1071100	37289	7.5794	1	1.7519e-14	3.5038e-14	7.2577e-13	TRUE
chr1:95290086-95290105	SLC44A3	234.01	1180.9	234.01	1180.9	2.3303	448310	15651	7.5689	1	1.9421e-14	3.8841e-14	8.028e-13	TRUE
chr17:62265738-62265757	TEX2	121.22	736.38	121.22	736.38	2.5929	189210	6609	7.5669	1	2.0501e-14	4.1003e-14	8.4636e-13	TRUE
chr6:114270212-114270231	HDAC2	330.43	1517	330.43	1517	2.1954	704030	24607	7.5645	1	1.9813e-14	3.9626e-14	8.1842e-13	TRUE
chrX:10463698-10463717	MID1	252.69	1247.8	252.69	1247.8	2.2994	495100	17309	7.5635	1	2.0171e-14	4.0341e-14	8.3307e-13	TRUE
chr3:62307650-62307669	C3orf14	40.65	341.2	40.65	341.2	3.0384	45164	1581.1	7.5584	1	2.4093e-14	4.8186e-14	9.9019e-13	TRUE
chr14:24768231-24768250	DHRS1	353.76	1590.9	353.76	1590.9	2.1658	765300	26911	7.5416	1	2.3576e-14	4.7152e-14	9.695e-13	TRUE
chr4:169630178-169630197	PALLD	665.78	2537.8	665.78	2537.8	1.9289	1752300	61699	7.5366	1	2.4201e-14	4.8402e-14	9.9433e-13	TRUE
chrX:129518800-129518819	GPR119	94.484	614.55	94.484	614.55	2.6885	135230	4768.3	7.5313	1	2.7465e-14	5.4929e-14	1.124e-12	TRUE
chr4:17503395-17503414	QDPR	167.17	921.71	167.17	921.71	2.456	284660	10070	7.519	1	2.8982e-14	5.7963e-14	1.1841e-12	TRUE
chr9:140510122-140510141	C9orf37	202.15	1055.1	202.15	1055.1	2.3781	363720	12918	7.504	1	3.2154e-14	6.4309e-14	1.3088e-12	TRUE
chrX:153716906-153716925	SLC10A3	152.71	862.33	152.71	862.33	2.4897	251780	8944.4	7.5032	1	3.2876e-14	6.5752e-14	1.3372e-12	TRUE
chr6:42823591-42823610	GLTSCR1L	287.85	1362.8	287.85	1362.8	2.2393	577780	20534	7.5018	1	3.2199e-14	6.4399e-14	1.3105e-12	TRUE
chr1:228284863-228284882	ARF1	653.7	2492.6	653.7	2492.6	1.9293	1690800	60233	7.4927	1	3.3857e-14	6.7714e-14	1.3758e-12	TRUE
chr12:113629315-113629334	C12orf52	245	1210.4	245	1210.4	2.3	466010	16622	7.4882	1	3.5951e-14	7.1902e-14	1.4572e-12	TRUE
chr11:72425220-72425239	ARAP1	48.88	384.59	48.88	384.59	2.9505	56351	2012.3	7.4837	1	4.1905e-14	8.3809e-14	1.6895e-12	TRUE
chr14:60923626-60923645	C14orf39	214.1	1097.2	214.1	1097.2	2.3521	389930	13928	7.4828	1	3.7699e-14	7.5399e-14	1.5254e-12	TRUE
chr10:135142445-135142464	CALY	129.04	762.62	129.04	762.62	2.5539	200710	7173.2	7.4808	1	3.9467e-14	7.8934e-14	1.5942e-12	TRUE
chrX:153780383-153780402	IKBKG	42.037	346.05	42.037	346.05	3.0115	46212	1652	7.4797	1	4.3839e-14	8.7679e-14	1.7661e-12	TRUE
chrX:152954218-152954237	SLC6A8	258.09	1254.6	258.09	1254.6	2.2769	496560	17796	7.4704	1	4.1068e-14	8.2137e-14	1.6572e-12	TRUE
chr11:112097214-112097233	PTS	360.36	1598.8	360.36	1598.8	2.1464	766870	27571	7.4585	1	4.4419e-14	8.8838e-14	1.7883e-12	TRUE
chr11:63764354-63764373	OTUB1	176.88	951.81	176.88	951.81	2.4213	300250	10844	7.4416	1	5.206e-14	1.0412e-13	2.0883e-12	TRUE
chr1:36291088-36291107	AGO4	247.2	1211.4	247.2	1211.4	2.2883	464840	16817	7.4351	1	5.3766e-14	1.0753e-13	2.154e-12	TRUE
chr13:110437569-110437588	IRS2	366.6	1614.6	366.6	1614.6	2.1359	778790	28199	7.432	1	5.4274e-14	1.0855e-13	2.1731e-12	TRUE
chr6:32819973-32819992	TAP1	95.582	612.58	95.582	612.58	2.6674	133640	4841.1	7.4305	1	5.9116e-14	1.1823e-13	2.363e-12	TRUE
chr4:80977099-80977118	ANTXR2	71.412	498.52	71.412	498.52	2.7862	91210	3304.9	7.4294	1	6.107e-14	1.2214e-13	2.437e-12	TRUE
chr11:6640435-6640454	TPP1	1042.6	3519.1	1042.6	3519.1	1.754	3066600	111170	7.4275	1	5.5382e-14	1.1076e-13	2.2168e-12	TRUE
chrX:153788765-153788784	IKBKG	162.28	892.19	162.28	892.19	2.4516	266380	9686.1	7.4164	1	6.3317e-14	1.2663e-13	2.5231e-12	TRUE
chr17:18160289-18160308	FLII	324.56	1472.8	324.56	1472.8	2.1785	659180	24036	7.4061	1	6.6228e-14	1.3246e-13	2.6343e-12	TRUE
chr1:171688332-171688351	VAMP4	67.455	477.25	67.455	477.25	2.8046	83968	3067.3	7.3994	1	7.6989e-14	1.5398e-13	3.0487e-12	TRUE
chr4:26755464-26755483	TBC1D19	444.95	1848.6	444.95	1848.6	2.0522	985050	36358	7.3611	1	9.2091e-14	1.8418e-13	3.6282e-12	TRUE
chr17:73322001-73322020	GRB2	418.58	1766	418.58	1766	2.0742	907710	33558	7.3552	1	9.642e-14	1.9284e-13	3.7938e-12	TRUE
chr6:30309879-30309898	TRIM39	411.99	1743.3	411.99	1743.3	2.0785	886250	32866	7.3438	1	1.0504e-13	2.1008e-13	4.1165e-12	TRUE
chr17:26449630-26449649	NLK	155.44	857.75	155.44	857.75	2.4566	246620	9154.3	7.3403	1	1.124e-13	2.2481e-13	4.399e-12	TRUE
chr3:62317031-62317050	C3orf14	376.38	1627.7	376.38	1627.7	2.1097	782970	29190	7.3244	1	1.2168e-13	2.4337e-13	4.7517e-12	TRUE
chrX:10437807-10437826	MID1	277.64	1299.7	277.64	1299.7	2.2229	522340	19584	7.3037	1	1.4339e-13	2.8678e-13	5.5787e-12	TRUE
chr2:153575217-153575236	ARL6IP6	139.53	790.55	139.53	790.55	2.4938	211920	7946.3	7.3032	1	1.4927e-13	2.9853e-13	5.798e-12	TRUE
chr16:1821082-1821101	NME3	157.39	861.85	157.39	861.85	2.4456	248130	9305.5	7.3027	1	1.487e-13	2.9739e-13	5.778e-12	TRUE
chr12:110013822-110013841	MVK	351.94	1544.9	351.94	1544.9	2.131	711610	26729	7.297	1	1.4943e-13	2.9887e-13	5.8027e-12	TRUE
chr5:175798774-175798793	ARL10	165.21	890.55	165.21	890.55	2.4233	263050	9916.1	7.2839	1	1.7039e-13	3.4079e-13	6.5976e-12	TRUE
chr12:116675300-116675319	MED13L	130.74	752.2	130.74	752.2	2.5154	193110	7296.9	7.2752	1	1.8453e-13	3.6906e-13	7.1304e-12	TRUE
chr2:223389709-223389728	SGPP2	181.83	952.87	181.83	952.87	2.3833	297250	11244	7.2715	1	1.8584e-13	3.7168e-13	7.1781e-12	TRUE
chr4:71844900-71844919	MOB1B	71.412	488.69	71.412	488.69	2.7576	87059	3304.9	7.2584	1	2.1934e-13	4.3867e-13	8.4342e-12	TRUE
chr12:123494533-123494552	PITPNM2	371.49	1599	371.49	1599	2.1028	753450	28694	7.2469	1	2.1632e-13	4.3263e-13	8.3225e-12	TRUE
chr11:110300948-110300967	FDX1	125.13	725.72	125.13	725.72	2.5265	180350	6889.7	7.2356	1	2.4801e-13	4.9603e-13	9.5034e-12	TRUE
chr1:24124708-24124727	GALE	283.5	1309.6	283.5	1309.6	2.2037	526410	20128	7.2322	1	2.4308e-13	4.8617e-13	9.3221e-12	TRUE
chr19:44500347-44500366	ZNF155	831.68	2907.5	831.68	2907.5	1.8045	2154600	82625	7.2218	1	2.5709e-13	5.1418e-13	9.8407e-12	TRUE
chr17:73636299-73636318	SMIM5	251.59	1198.6	251.59	1198.6	2.2477	448420	17210	7.2188	1	2.6976e-13	5.3951e-13	1.031e-11	TRUE
chr11:63517541-63517560	RTN3	85.051	549.42	85.051	549.42	2.6773	107820	4154.8	7.2042	1	3.2211e-13	6.4422e-13	1.2263e-11	TRUE
chr1:53704035-53704054	MAGOH	67.017	464.1	67.017	464.1	2.7736	78839	3041.3	7.2004	1	3.3799e-13	6.7598e-13	1.2858e-11	TRUE
chr1:176175878-176175897	RFWD2	340.58	1491.6	340.58	1491.6	2.1276	662450	25603	7.1936	1	3.2093e-13	6.4186e-13	1.2222e-11	TRUE
chr19:13056798-13056817	RAD23A	129.64	740.4	129.64	740.4	2.5047	186520	7216.7	7.1896	1	3.4693e-13	6.9387e-13	1.3196e-11	TRUE
chr3:192517322-192517341	MB21D2	56.701	411.65	56.701	411.65	2.8383	62995	2443.6	7.1804	1	3.9742e-13	7.9484e-13	1.5046e-11	TRUE
chr9:130212999-130213018	RPL12	419.68	1733.5	419.68	1733.5	2.0437	863070	33673	7.1597	1	4.0876e-13	8.1751e-13	1.5463e-11	TRUE
chr13:27679989-27680008	USP12	69.41	473.15	69.41	473.15	2.7515	81505	3184.2	7.155	1	4.6971e-13	9.3943e-13	1.7719e-11	TRUE
chr22:31284276-31284295	OSBP2	117.56	687.31	117.56	687.31	2.5375	162310	6348.3	7.1509	1	4.6368e-13	9.2737e-13	1.7503e-11	TRUE
chr6:30297240-30297259	TRIM39	555.92	2131.7	555.92	2131.7	1.9372	1241600	48695	7.1411	1	4.6572e-13	9.3145e-13	1.7578e-11	TRUE
chr8:131165033-131165052	ASAP1	270.27	1250.7	270.27	1250.7	2.2061	480650	18905	7.1308	1	5.1145e-13	1.0229e-12	1.925e-11	TRUE
chr10:51582926-51582945	NCOA4	597.66	2246.8	597.66	2246.8	1.9087	1359800	53550	7.1264	1	5.1755e-13	1.0351e-12	1.9472e-11	TRUE
chr3:182812384-182812403	MCCC1	393.97	1648.3	393.97	1648.3	2.062	786600	30993	7.1246	1	5.2859e-13	1.0572e-12	1.9872e-11	TRUE
chr15:40861953-40861972	RPUSD2	134.91	756.06	134.91	756.06	2.4778	192920	7603.4	7.1235	1	5.6009e-13	1.1202e-12	2.1014e-11	TRUE
chr13:30104817-30104836	SLC7A1	391.04	1638.4	391.04	1638.4	2.0641	777960	30691	7.1202	1	5.4594e-13	1.0919e-12	2.0508e-11	TRUE
chr5:52097433-52097452	PELO	103.27	624.38	103.27	624.38	2.5844	135780	5357.5	7.1194	1	5.885e-13	1.177e-12	2.2037e-11	TRUE
chr16:24560266-24560285	RBBP6	102.65	621.58	102.65	621.58	2.5866	134640	5315.1	7.1179	1	5.9519e-13	1.1904e-12	2.2272e-11	TRUE
chr16:418399-418418	MRPL28	374.64	1584.1	374.64	1584.1	2.0771	731340	29013	7.1003	1	6.3113e-13	1.2623e-12	2.3571e-11	TRUE
chr20:30102375-30102394	HM13	254.18	1191.5	254.18	1191.5	2.2244	439280	17443	7.0971	1	6.5495e-13	1.3099e-12	2.4435e-11	TRUE
chr2:74783704-74783723	DOK1	260.04	1210.4	260.04	1210.4	2.2143	451550	17973	7.0886	1	6.955e-13	1.391e-12	2.5888e-11	TRUE
chr2:152108064-152108083	RBM43	71.365	478.07	71.365	478.07	2.7269	82706	3302.1	7.0777	1	8.2091e-13	1.6418e-12	3.0407e-11	TRUE
chr17:7307358-7307377	TMEM256	945.94	3159.3	945.94	3159.3	1.7387	2449400	97838	7.076	1	7.4259e-13	1.4852e-12	2.7581e-11	TRUE
chr8:29194627-29194646	DUSP4	153.81	825.95	153.81	825.95	2.4173	225880	9028.8	7.0736	1	7.966e-13	1.5932e-12	2.9549e-11	TRUE
chr8:27668614-27668633	PBK	230.72	1107.2	230.72	1107.2	2.2577	384080	15363	7.0712	1	7.9286e-13	1.5857e-12	2.9422e-11	TRUE
chr16:14711479-14711498	PARN	202.15	1004.9	202.15	1004.9	2.3079	322210	12918	7.0628	1	8.477e-13	1.6954e-12	3.1346e-11	TRUE
chr8:104452447-104452466	DCAF13	529.55	2038.3	529.55	2038.3	1.9425	1138200	45687	7.0588	1	8.4544e-13	1.6909e-12	3.1275e-11	TRUE
chr5:140175643-140175662	PCDHA2	422.98	1721.7	422.98	1721.7	2.0226	843350	34021	7.0412	1	9.6328e-13	1.9266e-12	3.5491e-11	TRUE
chr1:243419489-243419508	SDCCAG8	401.01	1653.9	401.01	1653.9	2.0414	784830	31721	7.0344	1	1.0127e-12	2.0254e-12	3.7258e-11	TRUE
chr2:39008800-39008819	GEMIN6	312.02	1374.6	312.02	1374.6	2.1358	564560	22824	7.0335	1	1.0269e-12	2.0538e-12	3.7766e-11	TRUE
chr19:676485-676504	FSTL3	694.34	2486.7	694.34	2486.7	1.839	1606300	65197	7.0196	1	1.1164e-12	2.2328e-12	4.0941e-11	TRUE
chr2:178257505-178257524	AGPS	117.31	675.7	117.31	675.7	2.5159	155900	6331.1	7.0177	1	1.2127e-12	2.4254e-12	4.4358e-11	TRUE
chr7:43908901-43908920	MRPS24	511.97	1978.3	511.97	1978.3	1.9481	1075100	43707	7.0141	1	1.1658e-12	2.3317e-12	4.2705e-11	TRUE
chr2:79971629-79971648	CTNNA2	436.16	1755.1	436.16	1755.1	2.0062	869850	35419	7.0085	1	1.2173e-12	2.4345e-12	4.452e-11	TRUE
chr6:56915581-56915600	KIAA1586	174.68	897.73	174.68	897.73	2.3549	261400	10668	7.0005	1	1.3359e-12	2.6718e-12	4.8684e-11	TRUE
chrX:101857936-101857955	ARMCX5	395.93	1631.8	395.93	1631.8	2.0404	763750	31195	6.9976	1	1.3186e-12	2.6373e-12	4.8085e-11	TRUE
chr2:223423238-223423257	SGPP2	205.3	1007.8	205.3	1007.8	2.2899	322010	13183	6.9896	1	1.4311e-12	2.8621e-12	5.2064e-11	TRUE
chr1:53704035-53704054	MAGOH	52.791	382.13	52.791	382.13	2.8324	54233	2225.5	6.9812	1	1.6847e-12	3.3694e-12	6.0981e-11	TRUE
chr2:110372715-110372734	SOWAHC	379.31	1576.1	379.31	1576.1	2.052	716140	29489	6.9693	1	1.615e-12	3.2301e-12	5.8511e-11	TRUE
chr19:37038818-37038837	ZNF529	102.17	607.66	102.17	607.66	2.5606	127760	5283	6.9546	1	1.9214e-12	3.8428e-12	6.9239e-11	TRUE
chr1:85666051-85666070	SYDE2	306.97	1344.8	306.97	1344.8	2.1277	538590	22341	6.9437	1	1.9482e-12	3.8964e-12	7.0143e-11	TRUE
chr1:24125477-24125496	GALE	809.7	2770.9	809.7	2770.9	1.7736	1923100	79771	6.9437	1	1.914e-12	3.8279e-12	6.8989e-11	TRUE
chr1:204379392-204379411	PPP1R15B	180.86	914.33	180.86	914.33	2.3315	268990	11164	6.9417	1	2.0253e-12	4.0505e-12	7.2826e-11	TRUE
chr9:35735339-35735358	CREB3	96.681	583.08	96.681	583.08	2.58	118290	4914.1	6.9386	1	2.1614e-12	4.3229e-12	7.7526e-11	TRUE
chr8:124707779-124707798	ANXA13	166.19	858.57	166.19	858.57	2.3621	239690	9993.1	6.9261	1	2.2723e-12	4.5445e-12	8.1388e-11	TRUE
chr3:15094001-15094020	MRPS25	876.72	2936.1	876.72	2936.1	1.7425	2120400	88549	6.9205	1	2.2546e-12	4.5092e-12	8.0785e-11	TRUE
chr19:19790134-19790153	ZNF101	422.32	1694.2	422.32	1694.2	2.0016	808800	33952	6.9025	1	2.5834e-12	5.1668e-12	9.2184e-11	TRUE
chr4:176622890-176622909	GPM6A	252.69	1160.3	252.69	1160.3	2.1946	411840	17309	6.8983	1	2.7048e-12	5.4096e-12	9.6394e-11	TRUE
chr1:221912481-221912500	DUSP10	99.716	592.88	99.716	592.88	2.5599	121600	5117.1	6.8941	1	2.951e-12	5.9019e-12	1.0493e-10	TRUE
chr16:80667118-80667137	CDYL2	558.11	2080.6	558.11	2080.6	1.8965	1159000	48948	6.8816	1	2.9768e-12	5.9536e-12	1.0581e-10	TRUE
chr6:135308895-135308914	HBS1L	380.13	1563.4	380.13	1563.4	2.0373	700070	29572	6.8808	1	3.0161e-12	6.0321e-12	1.0715e-10	TRUE
chr6:30309879-30309898	TRIM39	356.83	1491.6	356.83	1491.6	2.0605	643890	27217	6.8786	1	3.0691e-12	6.1382e-12	1.0896e-10	TRUE
chr16:87874680-87874699	SLC7A5	171.08	871.69	171.08	871.69	2.3424	245420	10380	6.8766	1	3.2149e-12	6.4297e-12	1.1396e-10	TRUE
chr18:163351-163370	USP14	182.38	912.48	182.38	912.48	2.3166	266520	11287	6.872	1	3.3071e-12	6.6142e-12	1.1708e-10	TRUE
chr12:120110153-120110172	PRKAB1	109.86	632.24	109.86	632.24	2.514	136440	5809.8	6.8534	1	3.8975e-12	7.7951e-12	1.3722e-10	TRUE
chrX:153780383-153780402	IKBKG	39.551	306.78	39.551	306.78	2.9241	35706	1525.4	6.8421	1	4.6227e-12	9.2453e-12	1.6186e-10	TRUE
chr3:108301870-108301889	KIAA1524	142.82	762.04	142.82	762.04	2.4074	191710	8193.2	6.8409	1	4.174e-12	8.3481e-12	1.467e-10	TRUE
chr16:71913841-71913860	ZNF821	586.68	2150.4	586.68	2150.4	1.8722	1222600	52261	6.8403	1	3.9725e-12	7.945e-12	1.3977e-10	TRUE
chr3:139258532-139258551	RBP1	763.56	2622.4	763.56	2622.4	1.7787	1727600	73857	6.8398	1	3.9756e-12	7.9512e-12	1.3986e-10	TRUE
chr1:161008359-161008378	TSTD1	295.54	1292	295.54	1292	2.1245	496490	21256	6.8348	1	4.1944e-12	8.3887e-12	1.4739e-10	TRUE
chr9:99525831-99525850	ZNF510	56.701	394.43	56.701	394.43	2.7768	57031	2443.6	6.8321	1	4.7866e-12	9.5732e-12	1.674e-10	TRUE
chr12:56705166-56705185	CNPY2	381.23	1554.6	381.23	1554.6	2.0249	688340	29685	6.8101	1	4.9439e-12	9.8877e-12	1.7266e-10	TRUE
chr6:111408969-111408988	SLC16A10	262.98	1182.5	262.98	1182.5	2.1646	422740	18239	6.8085	1	5.0606e-12	1.0121e-11	1.7659e-10	TRUE
chr12:64879242-64879261	TBK1	54.932	384.46	54.932	384.46	2.7848	54294	2344.4	6.8058	1	5.7652e-12	1.153e-11	2.0039e-10	TRUE
chr3:17051354-17051373	PLCL2	211.16	1007	211.16	1007	2.2482	316670	13679	6.8046	1	5.2547e-12	1.0509e-11	1.8314e-10	TRUE
chr3:108301870-108301889	KIAA1524	141.75	754.42	141.75	754.42	2.4038	187680	8112.7	6.8021	1	5.4708e-12	1.0942e-11	1.9044e-10	TRUE
chr5:175792648-175792667	ARL10	646.2	2301.8	646.2	2301.8	1.8311	1370500	59328	6.7972	1	5.3551e-12	1.071e-11	1.8654e-10	TRUE
chr6:118972362-118972381	CEP85L	324.1	1376.6	324.1	1376.6	2.0832	553860	23991	6.7951	1	5.5134e-12	1.1027e-11	1.9187e-10	TRUE
chr16:1821082-1821101	NME3	137.33	736.47	137.33	736.47	2.4145	179480	7782.7	6.7915	1	5.9034e-12	1.1807e-11	2.0504e-10	TRUE
chr1:112269720-112269739	FAM212B	213.14	1011.8	213.14	1011.8	2.2417	318920	13847	6.7871	1	5.9272e-12	1.1854e-11	2.0582e-10	TRUE
chr1:10132209-10132228	UBE4B	79.103	495.57	79.103	495.57	2.6321	86722	3778.5	6.7752	1	6.8949e-12	1.379e-11	2.3843e-10	TRUE
chr8:6605298-6605317	AGPAT5	275.68	1217.7	275.68	1217.7	2.1391	443730	19403	6.7629	1	6.9261e-12	1.3852e-11	2.3945e-10	TRUE
chr17:46925460-46925479	CALCOCO2	172.49	864.3	172.49	864.3	2.3184	239300	10492	6.7539	1	7.5444e-12	1.5089e-11	2.601e-10	TRUE
chr10:51610427-51610446	TIMM23	298.17	1288.3	298.17	1288.3	2.1075	490140	21505	6.7516	1	7.4682e-12	1.4936e-11	2.5763e-10	TRUE
chr11:2320719-2320738	C11orf21	364.75	1493.6	364.75	1493.6	2.0308	637140	28013	6.7446	1	7.7875e-12	1.5575e-11	2.681e-10	TRUE
chr2:172648060-172648079	SLC25A12	416.39	1641.1	416.39	1641.1	1.9761	749940	33327	6.7086	1	9.937e-12	1.9874e-11	3.3963e-10	TRUE
chr13:25875919-25875938	NUPL1	277.64	1216.1	277.64	1216.1	2.127	440350	19584	6.706	1	1.0244e-11	2.0489e-11	3.4971e-10	TRUE
chr15:78885442-78885461	CHRNA5	299.93	1287.1	299.93	1287.1	2.0977	487260	21672	6.7057	1	1.0232e-11	2.0463e-11	3.4932e-10	TRUE
chr10:93024185-93024204	PCGF5	376.84	1523.1	376.84	1523.1	2.0121	656950	29236	6.7037	1	1.0299e-11	2.0597e-11	3.5148e-10	TRUE
chr15:69561043-69561062	GLCE	280.57	1225.1	280.57	1225.1	2.1225	446080	19856	6.7031	1	1.0442e-11	2.0884e-11	3.5611e-10	TRUE
chr22:31284276-31284295	OSBP2	119.27	656.84	119.27	656.84	2.4515	144490	6469.7	6.6834	1	1.2543e-11	2.5085e-11	4.2572e-10	TRUE
chr10:135142445-135142464	CALY	127.44	688.29	127.44	688.29	2.424	157280	7056.8	6.6764	1	1.3093e-11	2.6186e-11	4.4397e-10	TRUE
chr1:29019523-29019542	GMEB1	60.426	404.12	60.426	404.12	2.7215	59065	2655.8	6.6693	1	1.4612e-11	2.9224e-11	4.9377e-10	TRUE
chr15:80696885-80696904	ARNT2	906.24	2928.3	906.24	2928.3	1.691	2044400	92483	6.6491	1	1.4763e-11	2.9526e-11	4.9875e-10	TRUE
chr19:56113502-56113521	ZNF524	598.76	2138.6	598.76	2138.6	1.8349	1185600	53679	6.6463	1	1.5104e-11	3.0208e-11	5.0998e-10	TRUE
chr19:12784028-12784047	WDR83	85.694	515.23	85.694	515.23	2.574	92252	4196	6.6311	1	1.8365e-11	3.6729e-11	6.1575e-10	TRUE
chr6:26409767-26409786	BTN3A1	700.94	2402.1	700.94	2402.1	1.7755	1447000	66010	6.6214	1	1.7848e-11	3.5697e-11	5.9908e-10	TRUE
chr17:4636383-4636402	MED11	608.65	2159.3	608.65	2159.3	1.8252	1202200	54845	6.6212	1	1.7902e-11	3.5805e-11	6.0081e-10	TRUE
chr6:41755542-41755561	TOMM6	254.89	1129.8	254.89	1129.8	2.1437	382720	17507	6.6123	1	1.9444e-11	3.8888e-11	6.5079e-10	TRUE
chr1:154303572-154303591	ATP8B2	250.49	1113.1	250.49	1113.1	2.1473	372020	17112	6.594	1	2.2025e-11	4.4049e-11	7.3431e-10	TRUE
chr6:33283438-33283457	ZBTB22	490.76	1831.1	490.76	1831.1	1.8975	898280	41346	6.5918	1	2.19e-11	4.38e-11	7.3025e-10	TRUE
chr12:120111841-120111860	PRKAB1	704.85	2400.2	704.85	2400.2	1.7663	1437100	66495	6.5746	1	2.4469e-11	4.8939e-11	8.1229e-10	TRUE
chr4:367365-367384	ZNF141	503.47	1858.2	503.47	1858.2	1.8818	917620	42757	6.5515	1	2.8685e-11	5.737e-11	9.4804e-10	TRUE
chr1:115603126-115603145	TSPAN2	289.37	1230.9	289.37	1230.9	2.0849	443200	20676	6.5475	1	2.9912e-11	5.9824e-11	9.8709e-10	TRUE
chr19:12786460-12786479	WDR83	290.35	1232.5	290.35	1232.5	2.0819	443820	20768	6.5376	1	3.1949e-11	6.3898e-11	1.0515e-09	TRUE
chr19:1993060-1993079	BTBD2	196.5	925.81	196.5	925.81	2.2304	265950	12447	6.5371	1	3.2648e-11	6.5295e-11	1.0735e-09	TRUE
chr1:117658298-117658317	TRIM45	53.768	365.73	53.768	365.73	2.7433	48660	2279.6	6.5339	1	3.6818e-11	7.3637e-11	1.2057e-09	TRUE
chr9:12821559-12821578	LURAP1L	296.63	1249.7	296.63	1249.7	2.0712	454200	21360	6.5214	1	3.5578e-11	7.1157e-11	1.1661e-09	TRUE
chr12:45741932-45741951	ANO6	580.7	2056.6	580.7	2056.6	1.8226	1089200	51563	6.4997	1	4.045e-11	8.0901e-11	1.3191e-09	TRUE
chr17:7490488-7490507	MPDU1	517.46	1884.9	517.46	1884.9	1.863	934990	44323	6.4953	1	4.1716e-11	8.3432e-11	1.3587e-09	TRUE
chr11:59575193-59575212	MRPL16	118.65	639.13	118.65	639.13	2.4195	135450	6426.1	6.4927	1	4.5307e-11	9.0615e-11	1.4702e-09	TRUE
chr19:47634208-47634227	SAE1	602.2	2109.9	602.2	2109.9	1.8072	1136600	54084	6.4831	1	4.5131e-11	9.0262e-11	1.4648e-09	TRUE
chr12:121783785-121783804	ANAPC5	397.71	1545.7	397.71	1545.7	1.9558	658950	31379	6.4806	1	4.6239e-11	9.2478e-11	1.4993e-09	TRUE
chr5:178045622-178045641	CLK4	302.08	1259.6	302.08	1259.6	2.0563	458380	21876	6.4737	1	4.8831e-11	9.7662e-11	1.5799e-09	TRUE
chr6:64286807-64286826	PTP4A1	257.11	1118.5	257.11	1118.5	2.1168	371010	17707	6.4734	1	4.9229e-11	9.8457e-11	1.5926e-09	TRUE
chr1:183072512-183072531	LAMC1	79.103	476.89	79.103	476.89	2.5767	79116	3778.5	6.4713	1	5.3934e-11	1.0787e-10	1.7383e-09	TRUE
chr9:140510122-140510141	C9orf37	174.01	840.53	174.01	840.53	2.2655	222120	10614	6.4695	1	5.1521e-11	1.0304e-10	1.6637e-09	TRUE
chr18:180291-180310	USP14	580.09	2046.2	580.09	2046.2	1.8168	1074700	51492	6.4609	1	5.2312e-11	1.0462e-10	1.6887e-09	TRUE
chr7:134851536-134851555	C7orf49	130.02	679.8	130.02	679.8	2.3774	151130	7244.5	6.4593	1	5.615e-11	1.123e-10	1.8062e-09	TRUE
chr16:66951547-66951566	CDH16	587.78	2063.9	587.78	2063.9	1.8103	1089500	52390	6.449	1	5.6568e-11	1.1314e-10	1.8188e-09	TRUE
chr19:34263416-34263435	CHST8	302.13	1255.6	302.13	1255.6	2.0516	454590	21880	6.4462	1	5.8564e-11	1.1713e-10	1.8802e-09	TRUE
chr1:117663627-117663646	TRIM45	266.97	1145.5	266.97	1145.5	2.0971	385920	18603	6.4412	1	6.0786e-11	1.2157e-10	1.9496e-09	TRUE
chr15:72338108-72338127	MYO9A	362.55	1435.6	362.55	1435.6	1.9824	575690	27792	6.4366	1	6.2028e-11	1.2406e-10	1.9883e-09	TRUE
chr2:172644370-172644389	SLC25A12	332.39	1345.7	332.39	1345.7	2.0141	513360	24798	6.4346	1	6.3015e-11	1.2603e-10	2.0181e-09	TRUE
chr10:82180352-82180371	FAM213A	253.2	1099.7	253.2	1099.7	2.1143	358240	17355	6.4253	1	6.7661e-11	1.3532e-10	2.1606e-09	TRUE
chr7:100802452-100802471	AP1S1	578.74	2033.7	578.74	2033.7	1.8113	1058400	51336	6.4214	1	6.7873e-11	1.3575e-10	2.1669e-09	TRUE
chr17:41847000-41847019	DUSP3	340.58	1367.7	340.58	1367.7	2.0025	527520	25603	6.4193	1	6.9613e-11	1.3923e-10	2.2204e-09	TRUE
chr2:73447834-73447853	SMYD5	660.86	2246.9	660.86	2246.9	1.764	1257700	61101	6.4162	1	7.0102e-11	1.402e-10	2.2353e-09	TRUE
chr21:34923739-34923758	SON	156.42	772.46	156.42	772.46	2.2967	189760	9229.8	6.4124	1	7.5557e-11	1.5111e-10	2.4035e-09	TRUE
chr4:26744129-26744148	TBC1D19	161.5	787.6	161.5	787.6	2.2788	196000	9625	6.3818	1	9.2103e-11	1.8421e-10	2.9091e-09	TRUE
chr17:73282487-73282506	SLC25A19	285.65	1194.7	285.65	1194.7	2.0605	413170	20328	6.3757	1	9.3178e-11	1.8636e-10	2.9414e-09	TRUE
chr4:159140505-159140524	TMEM144	83.497	488.69	83.497	488.69	2.5349	82089	4055.7	6.3625	1	1.0967e-10	2.1933e-10	3.4398e-09	TRUE
chr8:37967934-37967953	ASH2L	730.6	2410	730.6	2410	1.7205	1410200	69701	6.3611	1	1.0042e-10	2.0084e-10	3.1601e-09	TRUE
chr13:73428204-73428223	PIBF1	199.43	915.97	199.43	915.97	2.1938	256710	12691	6.3605	1	1.0456e-10	2.0912e-10	3.2861e-09	TRUE
chr1:52549192-52549211	BTF3L4	134.03	685.34	134.03	685.34	2.3456	151970	7538.9	6.3495	1	1.1507e-10	2.3014e-10	3.6009e-09	TRUE
chr10:92982703-92982722	PCGF5	124.16	647.82	124.16	647.82	2.3741	137110	6819.3	6.3414	1	1.2196e-10	2.4391e-10	3.8105e-09	TRUE
chr8:124707779-124707798	ANXA13	154.91	760.07	154.91	760.07	2.2873	183110	9113.4	6.3391	1	1.2191e-10	2.4383e-10	3.8096e-09	TRUE
chr17:7306400-7306419	TMEM256	156.42	765.08	156.42	765.08	2.2829	185240	9229.8	6.3355	1	1.2472e-10	2.4943e-10	3.8925e-09	TRUE
chr5:126206429-126206448	MARCH3	553.32	1945.9	553.32	1945.9	1.8124	969660	48397	6.3302	1	1.2319e-10	2.4637e-10	3.8469e-09	TRUE
chr20:51589819-51589838	TSHZ2	424.08	1592.9	424.08	1592.9	1.9068	683070	34137	6.3261	1	1.2706e-10	2.5412e-10	3.9648e-09	TRUE
chr3:17052171-17052190	PLCL2	444.95	1650.9	444.95	1650.9	1.8892	727170	36358	6.3246	1	1.2819e-10	2.5638e-10	3.9973e-09	TRUE
chr11:65653822-65653841	FIBP	266.89	1129.2	266.89	1129.2	2.0769	371770	18595	6.3234	1	1.3124e-10	2.6249e-10	4.0876e-09	TRUE
chr16:57513399-57513418	DOK4	416.39	1569.3	416.39	1569.3	1.9116	664610	33327	6.3154	1	1.3626e-10	2.7252e-10	4.2364e-09	TRUE
chr5:110837727-110837746	STARD4	112.42	601.08	112.42	601.08	2.4082	119390	5987.8	6.3149	1	1.458e-10	2.9161e-10	4.5179e-09	TRUE
chr11:30358133-30358152	ARL14EP	293.34	1209.4	293.34	1209.4	2.04	419610	21049	6.3142	1	1.3876e-10	2.7752e-10	4.3086e-09	TRUE
chr11:64055577-64055596	GPR137	90.917	515.8	90.917	515.8	2.4912	90261	4534	6.3099	1	1.5313e-10	3.0626e-10	4.7351e-09	TRUE
chr12:56418854-56418873	IKZF4	329.59	1317.6	329.59	1317.6	1.9959	488060	24525	6.3088	1	1.4315e-10	2.863e-10	4.439e-09	TRUE
chr18:60230267-60230286	ZCCHC2	436.99	1624.5	436.99	1624.5	1.8919	705060	35507	6.3019	1	1.4851e-10	2.9703e-10	4.5973e-09	TRUE
chr15:78762906-78762925	IREB2	250.49	1072.8	250.49	1072.8	2.0941	338050	17112	6.2858	1	1.6777e-10	3.3554e-10	5.1727e-09	TRUE
chr1:161008359-161008378	TSTD1	255.15	1087.4	255.15	1087.4	2.0871	346280	17531	6.2853	1	1.6816e-10	3.3633e-10	5.1842e-09	TRUE
chr12:58152444-58152463	MARCH9	443.85	1639.1	443.85	1639.1	1.8824	714330	36240	6.2787	1	1.7244e-10	3.4488e-10	5.3102e-09	TRUE
chr9:131711464-131711483	NUP188	308.92	1249.7	308.92	1249.7	2.0128	442550	22528	6.2681	1	1.8643e-10	3.7285e-10	5.7261e-09	TRUE
chr2:131521385-131521404	AMER3	365.85	1416.9	365.85	1416.9	1.9505	552350	28123	6.2674	1	1.8627e-10	3.7255e-10	5.722e-09	TRUE
chr3:57743392-57743411	SLMAP	295.24	1207.9	295.24	1207.9	2.0289	416470	21228	6.2641	1	1.9163e-10	3.8326e-10	5.8795e-09	TRUE
chr2:178299112-178299131	AGPS	154.46	751.14	154.46	751.14	2.2745	178010	9078.9	6.2622	1	2.0033e-10	4.0066e-10	6.1346e-09	TRUE
chr7:30062387-30062406	FKBP14	99.977	548.67	99.977	548.67	2.4445	100660	5134.7	6.2617	1	2.0734e-10	4.1467e-10	6.341e-09	TRUE
chr7:24324952-24324971	NPY	62.623	392.33	62.623	392.33	2.6281	54352	2782.9	6.2499	1	2.3273e-10	4.6545e-10	7.087e-09	TRUE
chr22:41911407-41911426	ACO2	28.35	224.69	28.35	224.69	2.9429	19274	987.09	6.2492	1	2.5268e-10	5.0535e-10	7.6731e-09	TRUE
chr9:95086409-95086428	NOL8	443.85	1631.2	443.85	1631.2	1.8755	704950	36240	6.2374	1	2.2474e-10	4.4947e-10	6.851e-09	TRUE
chr15:35044716-35044735	GJD2	185.74	856.11	185.74	856.11	2.1984	224690	11562	6.2345	1	2.3659e-10	4.7319e-10	7.2009e-09	TRUE
chr3:124390595-124390614	KALRN	270.27	1125.8	270.27	1125.8	2.0545	366010	18905	6.2226	1	2.5066e-10	5.0132e-10	7.6151e-09	TRUE
chr13:110437569-110437588	IRS2	484.5	1737.4	484.5	1737.4	1.8402	784930	40656	6.2139	1	2.6049e-10	5.2098e-10	7.9002e-09	TRUE
chr9:17579228-17579247	SH3GL2	951.21	2900.4	951.21	2900.4	1.6074	1899700	98555	6.209	1	2.6692e-10	5.3385e-10	8.0894e-09	TRUE
chr17:7307358-7307377	TMEM256	758.62	2437.1	758.62	2437.1	1.6824	1408700	73231	6.2026	1	2.7842e-10	5.5684e-10	8.4252e-09	TRUE
chr6:111408969-111408988	SLC16A10	315.31	1258.6	315.31	1258.6	1.9935	444890	23141	6.2008	1	2.863e-10	5.726e-10	8.66e-09	TRUE
chr8:17409309-17409328	SLC7A2	205.45	917.39	205.45	917.39	2.1533	253430	13195	6.1978	1	2.972e-10	5.944e-10	8.9697e-09	TRUE
chr19:38126768-38126787	ZFP30	181.28	836.76	181.28	836.76	2.2004	214830	11198	6.1942	1	3.0615e-10	6.1231e-10	9.232e-09	TRUE
chr18:54348556-54348575	WDR7	751.78	2417.4	751.78	2417.4	1.6838	1387200	72365	6.1919	1	2.9806e-10	5.9612e-10	8.9946e-09	TRUE
chr2:219825184-219825203	CDK5R2	900.37	2773.3	900.37	2773.3	1.6219	1754000	91698	6.1851	1	3.1079e-10	6.2158e-10	9.3668e-09	TRUE
chr12:49239402-49239421	DDX23	306.52	1227.1	306.52	1227.1	1.9977	423750	22298	6.165	1	3.596e-10	7.1919e-10	1.0777e-08	TRUE
chr15:81271763-81271782	MESDC2	336.19	1312.7	336.19	1312.7	1.962	476760	25171	6.1548	1	3.8229e-10	7.6457e-10	1.1433e-08	TRUE
chr1:6012762-6012781	NPHP4	1737	4602.7	1737	4602.7	1.4054	4106200	217320	6.1474	1	3.9386e-10	7.8773e-10	1.1763e-08	TRUE
chr3:170715746-170715765	SLC2A2	149.42	721.72	149.42	721.72	2.2645	163770	8692.2	6.1385	1	4.4053e-10	8.8107e-10	1.3101e-08	TRUE
chr10:88649830-88649849	BMPR1A	848.16	2635.2	848.16	2635.2	1.6343	1596700	84781	6.1373	1	4.2036e-10	8.4071e-10	1.2523e-08	TRUE
chr7:44612281-44612300	DDX56	162.6	766.95	162.6	766.95	2.2308	182620	9710.9	6.1328	1	4.5414e-10	9.0828e-10	1.3489e-08	TRUE
chr18:51750539-51750558	MBD2	341.18	1322.7	341.18	1322.7	1.9517	481690	25663	6.127	1	4.5536e-10	9.1072e-10	1.3523e-08	TRUE
chr3:152150688-152150707	MBNL1	383.43	1441.5	383.43	1441.5	1.9078	559730	29909	6.1179	1	4.8044e-10	9.6089e-10	1.4242e-08	TRUE
chr15:72511324-72511343	PKM	369.53	1402.2	369.53	1402.2	1.9211	533240	28496	6.1177	1	4.8152e-10	9.6305e-10	1.4272e-08	TRUE
chr20:49510099-49510118	ADNP	882.21	2708.9	882.21	2708.9	1.6174	1668400	89278	6.1136	1	4.8787e-10	9.7574e-10	1.4453e-08	TRUE
chr2:54163226-54163245	PSME4	328.5	1282.2	328.5	1282.2	1.9614	454760	24418	6.1031	1	5.2951e-10	1.059e-09	1.5636e-08	TRUE
chr3:131388528-131388547	CPNE4	605.14	2028.7	605.14	2028.7	1.7436	1013300	54430	6.102	1	5.2634e-10	1.0527e-09	1.5544e-08	TRUE
chr7:44121980-44121999	POLM	68.116	408.06	68.116	408.06	2.5652	57780	3106.7	6.099	1	6.0033e-10	1.2007e-09	1.7635e-08	TRUE
chr16:23691467-23691486	PLK1	600.25	2011.5	600.25	2011.5	1.743	995850	53854	6.0814	1	5.9862e-10	1.1972e-09	1.7587e-08	TRUE
chr1:156713969-156713988	HDGF	423.3	1544.9	423.3	1544.9	1.8653	629020	34055	6.078	1	6.1524e-10	1.2305e-09	1.8064e-08	TRUE
chr14:73678644-73678663	PSEN1	43.015	293.57	43.015	293.57	2.7426	31389	1702.4	6.0725	1	7.3973e-10	1.4795e-09	2.1554e-08	TRUE
chr8:104452447-104452466	DCAF13	638.37	2103.4	638.37	2103.4	1.7186	1073100	58387	6.0628	1	6.7149e-10	1.343e-09	1.9641e-08	TRUE
chr6:42036293-42036312	TAF8	509.77	1772.8	509.77	1772.8	1.7961	797670	43461	6.0587	1	6.9128e-10	1.3826e-09	2.0188e-08	TRUE
chr4:1803596-1803615	FGFR3	295.24	1177.6	295.24	1177.6	1.9922	389240	21228	6.0558	1	7.1377e-10	1.4275e-09	2.0824e-08	TRUE
chr19:13264258-13264277	IER2	285.65	1148.5	285.65	1148.5	2.0036	372220	20328	6.0515	1	7.3385e-10	1.4677e-09	2.1393e-08	TRUE
chr1:85643901-85643920	SYDE2	78.208	446.91	78.208	446.91	2.4995	67972	3722.6	6.043	1	8.4028e-10	1.6806e-09	2.4352e-08	TRUE
chr16:23692332-23692351	PLK1	230.72	979.34	230.72	979.34	2.0809	280220	15363	6.0399	1	7.9599e-10	1.592e-09	2.3123e-08	TRUE
chr22:29521356-29521375	KREMEN1	195.52	865.95	195.52	865.95	2.1413	224740	12366	6.0289	1	8.5904e-10	1.7181e-09	2.4863e-08	TRUE
chr1:171707525-171707544	VAMP4	648.2	2119	648.2	2119	1.7073	1081600	59570	6.026	1	8.4388e-10	1.6878e-09	2.4454e-08	TRUE
chr20:36147501-36147520	BLCAP	305.42	1202.5	305.42	1202.5	1.9737	402410	22194	6.0219	1	8.7956e-10	1.7591e-09	2.5426e-08	TRUE
chr2:68691374-68691393	FBXO48	96.783	519.08	96.783	519.08	2.4111	89166	4920.9	6.02	1	9.5216e-10	1.9043e-09	2.7421e-08	TRUE
chr17:7137444-7137463	DVL2	84.074	469.05	84.074	469.05	2.466	74105	4092.4	6.018	1	9.7511e-10	1.9502e-09	2.8042e-08	TRUE
chr11:34470822-34470841	CAT	64.82	389.38	64.82	389.38	2.5683	52668	2911.4	6.015	1	1.0159e-09	2.0318e-09	2.9174e-08	TRUE
chr13:48657543-48657562	MED4	158.37	740.48	158.37	740.48	2.218	169430	9381.3	6.01	1	9.7755e-10	1.9551e-09	2.8107e-08	TRUE
chr19:35842789-35842808	FFAR1	305.01	1198.9	305.01	1198.9	1.9712	399500	22154	6.0054	1	9.741e-10	1.9482e-09	2.8016e-08	TRUE
chr5:126206429-126206448	MARCH3	544.93	1851.5	544.93	1851.5	1.7627	853570	47436	5.999	1	9.9878e-10	1.9976e-09	2.87e-08	TRUE
chr1:243542055-243542074	SDCCAG8	105.58	551.06	105.58	551.06	2.3729	99224	5514.9	5.9987	1	1.0783e-09	2.1566e-09	3.0898e-08	TRUE
chr9:139571565-139571584	AGPAT2	441.66	1579.1	441.66	1579.1	1.8358	646930	36005	5.9946	1	1.03e-09	2.06e-09	2.9571e-08	TRUE
chr4:52752739-52752758	DCUN1D4	121.22	607.64	121.22	607.64	2.3161	118300	6609	5.9833	1	1.1732e-09	2.3464e-09	3.3474e-08	TRUE
chr2:96933641-96933660	CIAO1	195.56	859.38	195.56	859.38	2.13	220330	12369	5.9688	1	1.2442e-09	2.4884e-09	3.5405e-08	TRUE
chr1:36096928-36096947	PSMB2	181.28	812.18	181.28	812.18	2.1574	199020	11198	5.9619	1	1.3029e-09	2.6058e-09	3.6994e-08	TRUE
chr11:110300948-110300967	FDX1	138.43	666.66	138.43	666.66	2.2596	139510	7864.4	5.9565	1	1.3699e-09	2.7398e-09	3.8834e-08	TRUE
chr10:11569534-11569553	USP6NL	422.32	1516.2	422.32	1516.2	1.8416	598310	33952	5.9367	1	1.4698e-09	2.9395e-09	4.154e-08	TRUE
chr19:52619016-52619035	ZNF616	51.636	327.43	51.636	327.43	2.6415	38031	2162.1	5.9313	1	1.734e-09	3.4679e-09	4.8655e-08	TRUE
chr4:169911398-169911417	CBR4	218.63	927.23	218.63	927.23	2.0794	251050	14316	5.9222	1	1.6439e-09	3.2879e-09	4.628e-08	TRUE
chr17:46052607-46052626	CDK5RAP3	71.365	411.65	71.365	411.65	2.5116	57898	3302.1	5.9218	1	1.7834e-09	3.5669e-09	4.9969e-08	TRUE
chr1:153614718-153614737	CHTOP	469.12	1637.1	469.12	1637.1	1.801	682140	38971	5.9167	1	1.6565e-09	3.3131e-09	4.6602e-08	TRUE
chr8:21927398-21927417	DMTN	403.2	1457.2	403.2	1457.2	1.851	555460	31949	5.8968	1	1.8761e-09	3.7522e-09	5.2488e-08	TRUE
chr9:74345712-74345731	TMEM2	292.3	1144.8	292.3	1144.8	1.9658	363340	20952	5.8892	1	1.9828e-09	3.9657e-09	5.5355e-08	TRUE
chrX:53681012-53681031	HUWE1	639.41	2063.9	639.41	2063.9	1.689	1014600	58512	5.8889	1	1.952e-09	3.904e-09	5.4536e-08	TRUE
chr9:4662811-4662830	PPAPDC2	487.82	1680.2	487.82	1680.2	1.7821	710920	41022	5.8873	1	1.9788e-09	3.9576e-09	5.5258e-08	TRUE
chr2:223423238-223423257	SGPP2	312.02	1200.6	312.02	1200.6	1.9406	394770	22824	5.8815	1	2.0728e-09	4.1456e-09	5.7792e-08	TRUE
chr3:52507811-52507830	NISCH	304.33	1178	304.33	1178	1.9491	381620	22089	5.8782	1	2.1172e-09	4.2345e-09	5.8985e-08	TRUE
chr2:175439950-175439969	WIPF1	534.75	1798.3	534.75	1798.3	1.7478	798300	46276	5.8738	1	2.1437e-09	4.2874e-09	5.9687e-08	TRUE
chr1:29029043-29029062	GMEB1	607.09	1980.4	607.09	1980.4	1.7041	942930	54661	5.8738	1	2.1401e-09	4.2802e-09	5.9598e-08	TRUE
chr2:151326591-151326610	RND3	192.26	837.75	192.26	837.75	2.1177	208330	12096	5.8689	1	2.2851e-09	4.5702e-09	6.3437e-08	TRUE
chrX:153716721-153716740	SLC10A3	729.5	2277.3	729.5	2277.3	1.641	1197800	69563	5.8683	1	2.2077e-09	4.4154e-09	6.1367e-08	TRUE
chr1:228284825-228284844	ARF1	232.91	964.59	232.91	964.59	2.0454	267680	15555	5.8666	1	2.295e-09	4.5899e-09	6.3681e-08	TRUE
chr8:37963903-37963922	ASH2L	422.32	1503.1	422.32	1503.1	1.8291	584040	33952	5.8655	1	2.2631e-09	4.5263e-09	6.2852e-08	TRUE
chr4:71824618-71824637	MOB1B	101.67	526.46	101.67	526.46	2.361	90221	5248.9	5.8632	1	2.4681e-09	4.9363e-09	6.8252e-08	TRUE
chr7:44613286-44613305	DDX56	393.97	1424.4	393.97	1424.4	1.8515	530870	30993	5.853	1	2.4451e-09	4.8901e-09	6.7641e-08	TRUE
chr2:80085242-80085261	CTNNA2	727.3	2267.4	727.3	2267.4	1.6391	1186000	69289	5.8509	1	2.4513e-09	4.9026e-09	6.7807e-08	TRUE
chr12:113624723-113624742	C12orf52	355.96	1319.6	355.96	1319.6	1.8873	464250	27131	5.8501	1	2.4947e-09	4.9895e-09	6.8961e-08	TRUE
chr7:44612281-44612300	DDX56	163.26	738.84	163.26	738.84	2.1712	165650	9762.6	5.8254	1	2.9966e-09	5.9932e-09	8.2131e-08	TRUE
chr11:68315635-68315654	PPP6R3	553.72	1831.8	553.72	1831.8	1.7243	816790	48443	5.8071	1	3.1977e-09	6.3953e-09	8.7364e-08	TRUE
chr22:24217384-24217403	SLC2A11	385.63	1391.3	385.63	1391.3	1.8485	505720	30134	5.7935	1	3.493e-09	6.9859e-09	9.5021e-08	TRUE
chr21:45773582-45773601	TRPM2	749.28	2301.8	749.28	2301.8	1.6179	1205200	72049	5.7841	1	3.655e-09	7.31e-09	9.923e-08	TRUE
chr12:88429455-88429474	C12orf29	883.31	2612.6	883.31	2612.6	1.5634	1495100	89424	5.7827	1	3.6818e-09	7.3636e-09	9.9948e-08	TRUE
chr1:36291314-36291333	AGO4	130.02	621.58	130.02	621.58	2.2485	120810	7244.5	5.7753	1	4.1014e-09	8.2029e-09	1.1091e-07	TRUE
chr10:88683229-88683248	BMPR1A	80.163	437.89	80.163	437.89	2.435	63985	3845	5.7691	1	4.4176e-09	8.8352e-09	1.1901e-07	TRUE
chr11:7022572-7022591	ZNF214	126.34	607.66	126.34	607.66	2.2569	115830	6977.2	5.7622	1	4.4399e-09	8.8799e-09	1.1958e-07	TRUE
chr5:59064086-59064105	PDE4D	477.91	1629.3	477.91	1629.3	1.7673	662830	39932	5.7618	1	4.1972e-09	8.3945e-09	1.1339e-07	TRUE
chr9:112778278-112778297	PALM2-AKAP2	510.87	1712.9	510.87	1712.9	1.7434	722390	43584	5.7575	1	4.2982e-09	8.5964e-09	1.1601e-07	TRUE
chr3:135825052-135825071	PPP2R3A	307.62	1169.1	307.62	1169.1	1.9227	371080	22403	5.7556	1	4.4035e-09	8.807e-09	1.1867e-07	TRUE
chr6:97345658-97345677	NDUFAF4	206.27	868.41	206.27	868.41	2.0685	219210	13265	5.749	1	4.6593e-09	9.3187e-09	1.2525e-07	TRUE
chr5:93386438-93386457	FAM172A	552.62	1815.1	552.62	1815.1	1.7139	796950	48316	5.7436	1	4.662e-09	9.324e-09	1.253e-07	TRUE
chr12:120111841-120111860	PRKAB1	1016.2	2898.7	1016.2	2898.7	1.5112	1771800	107500	5.7415	1	4.6965e-09	9.393e-09	1.2616e-07	TRUE
chr2:55490896-55490915	MTIF2	455.94	1567.3	455.94	1567.3	1.7792	617600	37540	5.7361	1	4.8882e-09	9.7764e-09	1.311e-07	TRUE
chr11:117074931-117074950	TAGLN	230.71	941.39	230.71	941.39	2.024	252530	15363	5.7338	1	5.0706e-09	1.0141e-08	1.3569e-07	TRUE
chr1:24969805-24969824	SRRM1	393	1398.1	393	1398.1	1.8283	505160	30892	5.7188	1	5.4331e-09	1.0866e-08	1.4497e-07	TRUE
chr19:58640608-58640627	ZNF329	25.269	191.74	25.269	191.74	2.8752	13856	849.29	5.7122	1	6.9078e-09	1.3816e-08	1.8235e-07	TRUE
chr2:61244928-61244947	PEX13	471.32	1601.8	471.32	1601.8	1.7627	638940	39211	5.7088	1	5.7399e-09	1.148e-08	1.5278e-07	TRUE
chr2:170681062-170681081	METTL5	747.08	2276.3	747.08	2276.3	1.606	1169200	71772	5.708	1	5.7301e-09	1.146e-08	1.5254e-07	TRUE
chr12:113629315-113629334	C12orf52	196.5	833.15	196.5	833.15	2.0785	202660	12447	5.7065	1	6.0013e-09	1.2003e-08	1.5946e-07	TRUE
chr12:111800992-111801011	FAM109A	152.51	691.28	152.51	691.28	2.1731	145140	8928.6	5.7019	1	6.259e-09	1.2518e-08	1.6598e-07	TRUE
chr12:45741932-45741951	ANO6	563.61	1831.8	563.61	1831.8	1.6988	804200	49581	5.6956	1	6.1815e-09	1.2363e-08	1.6402e-07	TRUE
chr4:169604217-169604236	PALLD	419.68	1464.1	419.68	1464.1	1.8002	545400	33673	5.6915	1	6.3661e-09	1.2732e-08	1.6871e-07	TRUE
chr12:49498557-49498576	LMBR1L	497.69	1665.7	497.69	1665.7	1.7408	682080	42114	5.6914	1	6.3478e-09	1.2696e-08	1.6826e-07	TRUE
chr19:12784028-12784047	WDR83	84.074	446.91	84.074	446.91	2.3964	65826	4092.4	5.6719	1	7.7983e-09	1.5597e-08	2.0444e-07	TRUE
chr12:129694136-129694155	TMEM132D	387.82	1375.6	387.82	1375.6	1.8239	487850	30360	5.669	1	7.2749e-09	1.455e-08	1.9142e-07	TRUE
chr14:55034809-55034828	SAMD4A	262	1025	262	1025	1.964	291110	18150	5.6638	1	7.6014e-09	1.5203e-08	1.9957e-07	TRUE
chr1:29029043-29029062	GMEB1	525.15	1725.6	525.15	1725.6	1.7144	720590	45190	5.6473	1	8.2064e-09	1.6413e-08	2.1456e-07	TRUE
chr5:147030092-147030111	JAKMIP2	136.23	631.26	136.23	631.26	2.2039	122530	7701.2	5.6409	1	8.9997e-09	1.7999e-08	2.3436e-07	TRUE
chr7:152549304-152549323	ACTR3B	547.13	1778.7	547.13	1778.7	1.6991	758440	47687	5.6399	1	8.5583e-09	1.7117e-08	2.2327e-07	TRUE
chr1:53699258-53699277	MAGOH	336.3	1230.9	336.3	1230.9	1.8688	400120	25181	5.6373	1	8.7875e-09	1.7575e-08	2.2904e-07	TRUE
chr19:13059525-13059544	RAD23A	867.93	2532.9	867.93	2532.9	1.5441	1386100	87385	5.6323	1	8.9034e-09	1.7807e-08	2.3197e-07	TRUE
chr4:56225561-56225580	SRD5A3	387.13	1367	387.13	1367	1.8174	480050	30289	5.6301	1	9.1225e-09	1.8245e-08	2.374e-07	TRUE
chr2:99224841-99224860	COA5	669.66	2071.4	669.66	2071.4	1.6276	982420	62171	5.6217	1	9.4881e-09	1.8976e-08	2.4658e-07	TRUE
chr19:35843317-35843336	FFAR1	171.08	743.76	171.08	743.76	2.1137	163980	10380	5.621	1	9.957e-09	1.9914e-08	2.5829e-07	TRUE
chr10:11531120-11531139	USP6NL	420.78	1449.3	420.78	1449.3	1.7818	528970	33789	5.5956	1	1.1118e-08	2.2237e-08	2.8711e-07	TRUE
chr2:151343221-151343240	RND3	261.48	1011.8	261.48	1011.8	1.9481	281480	18103	5.5766	1	1.2593e-08	2.5185e-08	3.2306e-07	TRUE
chr1:115603126-115603145	TSPAN2	193.36	808.25	193.36	808.25	2.0578	189040	12187	5.5699	1	1.3275e-08	2.6551e-08	3.3984e-07	TRUE
chr20:3802896-3802915	AP5S1	112.06	541.78	112.06	541.78	2.2633	92330	5962.5	5.5651	1	1.4138e-08	2.8276e-08	3.6072e-07	TRUE
chr17:62579620-62579639	SMURF2	211.16	861.85	211.16	861.85	2.0239	211690	13679	5.5635	1	1.3705e-08	2.741e-08	3.5009e-07	TRUE
chrX:119005950-119005969	NDUFA1	587.78	1859.4	587.78	1859.4	1.6598	808470	52390	5.5555	1	1.3911e-08	2.7823e-08	3.5514e-07	TRUE
chr17:46919156-46919175	CALCOCO2	196.66	816.12	196.66	816.12	2.0475	191860	12460	5.5495	1	1.491e-08	2.9819e-08	3.7936e-07	TRUE
chr17:62271030-62271049	TEX2	97.78	489.67	97.78	489.67	2.3125	76789	4987.4	5.5492	1	1.5651e-08	3.1301e-08	3.9701e-07	TRUE
chr10:100022507-100022526	LOXL4	476.09	1581.8	476.09	1581.8	1.7302	611330	39733	5.5472	1	1.4634e-08	2.9268e-08	3.7274e-07	TRUE
chr7:6621766-6621785	ZDHHC4	230.72	916.41	230.72	916.41	1.9852	235090	15363	5.5322	1	1.6325e-08	3.265e-08	4.1341e-07	TRUE
chr21:47754661-47754680	PCNT	267.86	1023.4	267.86	1023.4	1.9298	285410	18685	5.5272	1	1.6685e-08	3.3369e-08	4.2222e-07	TRUE
chr1:52874341-52874360	PRPF38A	380.13	1329.4	380.13	1329.4	1.8035	450540	29572	5.52	1	1.7184e-08	3.4367e-08	4.3465e-07	TRUE
chr11:129827655-129827674	PRDM10	103.63	508.42	103.63	508.42	2.2836	81927	5381.5	5.5179	1	1.8618e-08	3.7237e-08	4.6935e-07	TRUE
chr1:206784667-206784686	EIF2D	262.58	1006.9	262.58	1006.9	1.935	276990	18203	5.5167	1	1.7731e-08	3.5462e-08	4.4786e-07	TRUE
chr3:9880739-9880758	RPUSD3	629.52	1949.8	629.52	1949.8	1.6295	871600	57327	5.5143	1	1.7579e-08	3.5158e-08	4.4426e-07	TRUE
chr9:112924391-112924410	PALM2-AKAP2	288.39	1079.2	288.39	1079.2	1.9001	312650	20585	5.5115	1	1.8193e-08	3.6385e-08	4.5899e-07	TRUE
chr10:17726678-17726697	STAM	321.63	1171	321.63	1171	1.861	360710	23751	5.5113	1	1.8147e-08	3.6294e-08	4.5795e-07	TRUE
chr9:95081492-95081511	NOL8	331.79	1198.6	331.79	1198.6	1.8499	375690	24740	5.511	1	1.816e-08	3.6321e-08	4.5826e-07	TRUE
chr8:56657628-56657647	TMEM68	286.44	1072.6	286.44	1072.6	1.9011	309020	20402	5.5039	1	1.9e-08	3.7999e-08	4.7846e-07	TRUE
chr8:6605327-6605346	AGPAT5	153.48	674.88	153.48	674.88	2.1293	135930	9003.7	5.4949	1	2.064e-08	4.128e-08	5.1807e-07	TRUE
chr17:5383791-5383810	DERL2	212.04	856.43	212.04	856.43	2.0089	207620	13753	5.4948	1	2.0275e-08	4.055e-08	5.094e-07	TRUE
chr5:138737471-138737490	SPATA24	29.663	207.47	29.663	207.47	2.7653	15808	1047.3	5.4944	1	2.3892e-08	4.7784e-08	5.9513e-07	TRUE
chr17:8093075-8093094	C17orf59	957.07	2688.9	957.07	2688.9	1.4893	1499500	99353	5.4942	1	1.9649e-08	3.9298e-08	4.9424e-07	TRUE
chr12:120118108-120118127	PRKAB1	64.82	360.86	64.82	360.86	2.4588	43820	2911.4	5.4866	1	2.3149e-08	4.6299e-08	5.7805e-07	TRUE
chr8:12592863-12592882	LONRF1	124.15	577.18	124.15	577.18	2.2079	102620	6818.7	5.4863	1	2.1979e-08	4.3958e-08	5.5027e-07	TRUE
chr10:60121128-60121147	UBE2D1	600.96	1875.1	600.96	1875.1	1.64	811720	53938	5.4862	1	2.0633e-08	4.1266e-08	5.1794e-07	TRUE
chr1:154300590-154300609	ATP8B2	32.261	219.77	32.261	219.77	2.7306	17579	1168.7	5.4848	1	2.5013e-08	5.0026e-08	6.2142e-07	TRUE
chr2:231729742-231729761	ITM2C	139.53	628.31	139.53	628.31	2.1629	119450	7946.3	5.4832	1	2.219e-08	4.438e-08	5.554e-07	TRUE
chr1:28661384-28661403	MED18	1044.8	2873.1	1044.8	2873.1	1.4585	1671400	111480	5.4758	1	2.1791e-08	4.3581e-08	5.457e-07	TRUE
chr16:71898100-71898119	ZNF821	284.55	1062.9	284.55	1062.9	1.8976	302930	20226	5.4731	1	2.2628e-08	4.5256e-08	5.6532e-07	TRUE
chr8:17104777-17104796	VPS37A	544.93	1736.5	544.93	1736.5	1.6702	709870	47436	5.4708	1	2.2539e-08	4.5079e-08	5.6345e-07	TRUE
chr1:52874341-52874360	PRPF38A	438.94	1471.1	438.94	1471.1	1.7425	532700	35715	5.4617	1	2.3817e-08	4.7635e-08	5.9363e-07	TRUE
chr16:2305628-2305647	RNPS1	121.95	567.35	121.95	567.35	2.2087	99190	6661	5.4573	1	2.592e-08	5.1841e-08	6.4289e-07	TRUE
chr13:51963506-51963525	INTS6	326.52	1175.9	326.52	1175.9	1.8454	360740	24226	5.4572	1	2.4623e-08	4.9246e-08	6.1226e-07	TRUE
chr4:90034515-90034534	TIGD2	406.68	1385	406.68	1385	1.7654	478570	32311	5.4427	1	2.6558e-08	5.3117e-08	6.5825e-07	TRUE
chr4:1803439-1803458	FGFR3	285.46	1061.1	285.46	1061.1	1.8905	300820	20311	5.4426	1	2.6866e-08	5.3731e-08	6.6532e-07	TRUE
chrX:118694284-118694303	CXorf56	72.343	387.87	72.343	387.87	2.4066	49779	3361.4	5.4422	1	2.9428e-08	5.8855e-08	7.2624e-07	TRUE
chr7:112579671-112579690	C7orf60	664.68	2013.7	664.68	2013.7	1.5977	909980	61565	5.437	1	2.7185e-08	5.4371e-08	6.7274e-07	TRUE
chr6:43623304-43623323	RSPH9	71.412	383.48	71.412	383.48	2.4086	48692	3304.9	5.4283	1	3.186e-08	6.372e-08	7.8195e-07	TRUE
chr13:73428204-73428223	PIBF1	230.72	902.64	230.72	902.64	1.9634	225740	15363	5.4211	1	3.0571e-08	6.1142e-08	7.5272e-07	TRUE
chr19:44500439-44500458	ZNF155	184.57	764.99	184.57	764.99	2.0453	168440	11466	5.4204	1	3.1052e-08	6.2104e-08	7.637e-07	TRUE
chr6:33284582-33284601	ZBTB22	769.05	2248.7	769.05	2248.7	1.5467	1094700	74556	5.4191	1	3.0015e-08	6.0031e-08	7.3965e-07	TRUE
chr22:22153368-22153387	MAPK1	179.88	750.32	179.88	750.32	2.0544	162700	11085	5.418	1	3.1517e-08	6.3034e-08	7.7434e-07	TRUE
chr4:52729613-52729632	DCUN1D4	49.858	296.03	49.858	296.03	2.5461	30300	2065.1	5.417	1	3.5076e-08	7.0152e-08	8.5572e-07	TRUE
chr2:120060054-120060073	C2orf76	252.69	964.59	252.69	964.59	1.9284	253400	17309	5.4111	1	3.2207e-08	6.4414e-08	7.8999e-07	TRUE
chr3:108278606-108278625	KIAA1524	340.58	1205.5	340.58	1205.5	1.8205	374040	25603	5.4054	1	3.2887e-08	6.5774e-08	8.0556e-07	TRUE
chrX:10463698-10463717	MID1	334.34	1188.2	334.34	1188.2	1.8263	364550	24990	5.4015	1	3.3621e-08	6.7241e-08	8.2218e-07	TRUE
chr19:17973752-17973771	RPL18A	191.16	782.68	191.16	782.68	2.0279	174950	12006	5.3985	1	3.5019e-08	7.0038e-08	8.5447e-07	TRUE
chr22:37420280-37420299	MPST	6273.3	443.46	6273.3	443.46	-3.8193	16993000	1174500	5.3973	0	1	6.7635e-08	8.2671e-07	FALSE
chr17:38062394-38062413	GSDMB	476.09	1551.5	476.09	1551.5	1.7022	578240	39733	5.395	1	3.4548e-08	6.9095e-08	8.434e-07	TRUE
chr5:59064086-59064105	PDE4D	442.85	1467	442.85	1467	1.7257	524460	36133	5.3879	1	3.6001e-08	7.2002e-08	8.7752e-07	TRUE
chr1:112247032-112247051	RAP1A	220.83	869.21	220.83	869.21	1.9719	210200	14505	5.3836	1	3.7771e-08	7.5542e-08	9.1878e-07	TRUE
chr10:77161128-77161147	ZNF503	490	1583.1	490	1583.1	1.6898	597400	41262	5.3811	1	3.7307e-08	7.4613e-08	9.0819e-07	TRUE
chr3:128890540-128890559	CNBP	202.36	814.28	202.36	814.28	2.0032	187220	12936	5.3801	1	3.8673e-08	7.7346e-08	9.3967e-07	TRUE
chr2:161157155-161157174	RBMS1	143.92	633.23	143.92	633.23	2.1297	119710	8275.9	5.3786	1	3.9785e-08	7.9571e-08	9.6522e-07	TRUE
chr1:112269778-112269797	FAM212B	507.57	1624.4	507.57	1624.4	1.6762	623610	43215	5.3722	1	3.9175e-08	7.8349e-08	9.5089e-07	TRUE
chr22:29521356-29521375	KREMEN1	145.02	635.19	145.02	635.19	2.1233	120130	8358.8	5.3614	1	4.3755e-08	8.751e-08	1.0555e-06	TRUE
chrX:134680709-134680728	DDX26B	444.95	1467	444.95	1467	1.7189	522330	36358	5.3603	1	4.1952e-08	8.3903e-08	1.0146e-06	TRUE
chr2:20153641-20153660	WDR35	257.11	970.09	257.11	970.09	1.9116	254170	17707	5.358	1	4.323e-08	8.6461e-08	1.0435e-06	TRUE
chr3:139258285-139258304	RBP1	278.62	1030	278.62	1030	1.8825	282250	19675	5.3565	1	4.3447e-08	8.6895e-08	1.0487e-06	TRUE
chr6:33283438-33283457	ZBTB22	682.26	2032.4	682.26	2032.4	1.5734	911470	63711	5.3491	1	4.4354e-08	8.8709e-08	1.0693e-06	TRUE
chr9:103092215-103092234	TEX10	243.9	931.16	243.9	931.16	1.9284	236160	16524	5.3464	1	4.6186e-08	9.2371e-08	1.1116e-06	TRUE
chr8:38851175-38851194	TM2D2	641.31	1936.9	641.31	1936.9	1.5932	839280	58740	5.3457	1	4.5224e-08	9.0448e-08	1.0894e-06	TRUE
chr6:109802462-109802481	ZBTB24	477.91	1545.7	477.91	1545.7	1.6914	570090	39932	5.3435	1	4.5966e-08	9.1933e-08	1.1066e-06	TRUE
chr1:206778806-206778825	EIF2D	1136	3019.6	1136	3019.6	1.4096	1774000	124430	5.34	1	4.651e-08	9.302e-08	1.1185e-06	TRUE
chr17:26449630-26449649	NLK	150.51	649.94	150.51	649.94	2.1031	124710	8776.1	5.3312	1	5.158e-08	1.0316e-07	1.2341e-06	TRUE
chr4:77036535-77036554	NUP54	83.497	422.81	83.497	422.81	2.3264	57566	4055.7	5.328	1	5.4852e-08	1.097e-07	1.3083e-06	TRUE
chrX:118533476-118533495	SLC25A43	546.03	1707.9	546.03	1707.9	1.6434	675030	47562	5.3278	1	5.0015e-08	1.0003e-07	1.1984e-06	TRUE
chr11:114315336-114315355	REXO2	974.67	2672.5	974.67	2672.5	1.4542	1441200	101760	5.3223	1	5.1291e-08	1.0258e-07	1.2274e-06	TRUE
chr5:60369020-60369039	NDUFAF2	143.92	627.33	143.92	627.33	2.1162	116840	8275.9	5.3138	1	5.6918e-08	1.1384e-07	1.3557e-06	TRUE
chr2:64863081-64863100	SERTAD2	424.08	1403.1	424.08	1403.1	1.7239	479270	34137	5.299	1	5.885e-08	1.177e-07	1.3997e-06	TRUE
chr10:112343221-112343240	SMC3	356.83	1230.9	356.83	1230.9	1.7835	381970	27217	5.298	1	5.9463e-08	1.1893e-07	1.4139e-06	TRUE
chr16:68321701-68321720	SLC7A6	266.97	989.17	266.97	989.17	1.8856	260790	18603	5.295	1	6.105e-08	1.221e-07	1.4498e-06	TRUE
chr3:12983191-12983210	IQSEC1	182.81	746.22	182.81	746.22	2.0233	158720	11323	5.2948	1	6.2256e-08	1.2451e-07	1.4775e-06	TRUE
chr15:43360131-43360150	UBR1	558.11	1727.6	558.11	1727.6	1.6284	683860	48948	5.2861	1	6.2853e-08	1.2571e-07	1.4903e-06	TRUE
chr1:176175878-176175897	RFWD2	319.68	1130.8	319.68	1130.8	1.8194	328970	23562	5.2843	1	6.4282e-08	1.2856e-07	1.5214e-06	TRUE
chr5:147051333-147051352	JAKMIP2	184.57	750.24	184.57	750.24	2.0173	159990	11466	5.2826	1	6.6484e-08	1.3297e-07	1.5704e-06	TRUE
chr8:6566401-6566420	AGPAT5	538.34	1679.4	538.34	1679.4	1.6396	651050	46684	5.2812	1	6.4571e-08	1.2914e-07	1.528e-06	TRUE
chr11:116657230-116657249	ZNF259	139.53	609.63	139.53	609.63	2.1194	110500	7946.3	5.2736	1	7.1057e-08	1.4211e-07	1.6712e-06	TRUE
chr1:2337959-2337978	PEX10	185.74	752.78	185.74	752.78	2.0131	160770	11562	5.2736	1	6.984e-08	1.3968e-07	1.6448e-06	TRUE
chr8:38851175-38851194	TM2D2	506.48	1600.8	506.48	1600.8	1.6583	598740	43093	5.2715	1	6.817e-08	1.3634e-07	1.6079e-06	TRUE
chr2:74881614-74881633	SEMA4F	539.64	1680.2	539.64	1680.2	1.6368	650480	46832	5.2706	1	6.8431e-08	1.3686e-07	1.6139e-06	TRUE
chr4:25314443-25314462	ZCCHC4	249.29	936.47	249.29	936.47	1.9052	236110	17004	5.2698	1	7.0266e-08	1.4053e-07	1.6538e-06	TRUE
chr15:41989126-41989145	MGA	333.36	1164.4	333.36	1164.4	1.8014	345340	24894	5.2674	1	7.0417e-08	1.4083e-07	1.6572e-06	TRUE
chr19:13264132-13264151	IER2	187.87	758.1	187.87	758.1	2.0069	162580	11735	5.2639	1	7.3563e-08	1.4713e-07	1.7275e-06	TRUE
chr3:50388936-50388955	CYB561D2	540.53	1680.4	540.53	1680.4	1.6345	649660	46935	5.2615	1	7.1884e-08	1.4377e-07	1.6899e-06	TRUE
chr8:12586762-12586781	LONRF1	109.49	508.42	109.49	508.42	2.2049	79570	5784	5.2454	1	8.4303e-08	1.6861e-07	1.9666e-06	TRUE
chr19:44388096-44388115	ZNF404	769.05	2199.6	769.05	2199.6	1.5149	1023200	74556	5.2391	1	8.0882e-08	1.6176e-07	1.8899e-06	TRUE
chr8:124714884-124714903	ANXA13	569.94	1745	569.94	1745	1.6126	690400	50314	5.2387	1	8.1323e-08	1.6265e-07	1.8999e-06	TRUE
chr6:43624439-43624458	RSPH9	168.15	695.38	168.15	695.38	2.0416	138990	10147	5.2339	1	8.7138e-08	1.7428e-07	2.0294e-06	TRUE
chr2:220081479-220081498	ABCB6	369.15	1250.7	369.15	1250.7	1.7578	388590	28456	5.226	1	8.7856e-08	1.7571e-07	2.0456e-06	TRUE
chr8:29207423-29207442	DUSP4	2719.2	5987.1	2719.2	5987.1	1.1384	5339900	391540	5.2227	1	8.8167e-08	1.7633e-07	2.0511e-06	TRUE
chr21:37583870-37583889	DOPEY2	164.24	682.26	164.24	682.26	2.0479	134170	9839.3	5.2224	1	9.2867e-08	1.8573e-07	2.1552e-06	TRUE
chr10:17686364-17686383	STAM	204.32	801.98	204.32	801.98	1.9675	178600	13100	5.2218	1	9.203e-08	1.8406e-07	2.1368e-06	TRUE
chr14:30194771-30194790	PRKD1	789.93	2240.9	789.93	2240.9	1.5031	1052600	77223	5.2213	1	8.9037e-08	1.7807e-07	2.07e-06	TRUE
chr1:145683581-145683600	RNF115	650.4	1927.2	650.4	1927.2	1.5657	815130	59835	5.2198	1	8.9928e-08	1.7986e-07	2.0897e-06	TRUE
chr10:112357936-112357955	SMC3	224.12	858.4	224.12	858.4	1.9326	201150	14790	5.2155	1	9.4758e-08	1.8952e-07	2.196e-06	TRUE
chr12:113758999-113759018	SLC8B1	951.43	2589	951.43	2589	1.4432	1340700	98585	5.2154	1	9.1843e-08	1.8369e-07	2.1328e-06	TRUE
chr2:64863283-64863302	SERTAD2	372.44	1251.7	372.44	1251.7	1.7461	386550	28790	5.182	1	1.1132e-07	2.2264e-07	2.5605e-06	TRUE
chr3:52721342-52721361	GNL3	423.3	1378.5	423.3	1378.5	1.7009	456160	34055	5.1759	1	1.1464e-07	2.2929e-07	2.6318e-06	TRUE
chr5:179247936-179247955	SQSTM1	4813.2	178.96	4813.2	178.96	-4.7416	10738000	829140	5.1699	0	1	2.3418e-07	2.6841e-06	FALSE
chr2:219825184-219825203	CDK5R2	1204.1	3096.3	1204.1	3096.3	1.3618	1790200	134310	5.1631	1	1.2152e-07	2.4305e-07	2.7794e-06	TRUE
chr5:89701601-89701620	CETN3	227.42	860.36	227.42	860.36	1.9149	200310	15076	5.155	1	1.3101e-07	2.6203e-07	2.9854e-06	TRUE
chr21:37581156-37581175	DOPEY2	497.69	1555.5	497.69	1555.5	1.6421	559520	42114	5.1548	1	1.2794e-07	2.5587e-07	2.9184e-06	TRUE
chr21:28327096-28327115	ADAMTS5	690.19	1996.8	690.19	1996.8	1.5312	853570	64685	5.1373	1	1.3984e-07	2.7968e-07	3.1733e-06	TRUE
chr13:73357710-73357729	PIBF1	280.16	1002.9	280.16	1002.9	1.8362	261210	19817	5.1344	1	1.4492e-07	2.8984e-07	3.2805e-06	TRUE
chr4:83350444-83350463	HNRNPDL	99.716	466.59	99.716	466.59	2.215	67300	5117.1	5.1287	1	1.5881e-07	3.1762e-07	3.5727e-06	TRUE
chr6:144070153-144070172	PHACTR2	404.3	1322.5	404.3	1322.5	1.7073	421540	32063	5.1278	1	1.4834e-07	2.9668e-07	3.3528e-06	TRUE
chr4:1803596-1803615	FGFR3	310.92	1083.6	310.92	1083.6	1.7979	298490	22719	5.1261	1	1.5082e-07	3.0165e-07	3.4046e-06	TRUE
chr12:49217179-49217198	CACNB3	1311.8	3298.9	1311.8	3298.9	1.3298	1974300	150300	5.1255	1	1.4841e-07	2.9683e-07	3.3542e-06	TRUE
chr5:34811896-34811915	RAI14	342.78	1166.2	342.78	1166.2	1.7635	338980	25820	5.1242	1	1.5193e-07	3.0386e-07	3.4272e-06	TRUE
chr8:104068134-104068153	ATP6V1C1	483.91	1516.2	483.91	1516.2	1.6456	532830	40591	5.1238	1	1.5092e-07	3.0185e-07	3.4066e-06	TRUE
chr17:7487178-7487197	MPDU1	328.5	1127.8	328.5	1127.8	1.7765	319450	24418	5.1152	1	1.5953e-07	3.1907e-07	3.5876e-06	TRUE
chr5:123983547-123983566	ZNF608	179.88	718.34	179.88	718.34	1.9917	144970	11085	5.1142	1	1.6472e-07	3.2944e-07	3.6972e-06	TRUE
chr5:179018721-179018740	RUFY1	535.04	1634.2	535.04	1634.2	1.6091	604070	46310	5.1077	1	1.6412e-07	3.2825e-07	3.6841e-06	TRUE
chr6:41755542-41755561	TOMM6	366.95	1225.2	366.95	1225.2	1.7366	368260	28234	5.1075	1	1.6566e-07	3.3132e-07	3.7168e-06	TRUE
chr1:115258659-115258678	NRAS	808.6	2249.7	808.6	2249.7	1.4751	1038400	79629	5.107	1	1.64e-07	3.2801e-07	3.6817e-06	TRUE
chr8:38852893-38852912	TM2D2	134.03	577.18	134.03	577.18	2.0982	98189	7538.9	5.1038	1	1.7733e-07	3.5466e-07	3.9634e-06	TRUE
chr17:43246978-43246997	HEXIM2	411.99	1337.3	411.99	1337.3	1.6962	428050	32866	5.1038	1	1.6843e-07	3.3686e-07	3.7745e-06	TRUE
chr9:130566931-130566950	FPGS	232.91	869.21	232.91	869.21	1.8954	202440	15555	5.1019	1	1.7352e-07	3.4705e-07	3.8831e-06	TRUE
chr4:1803439-1803458	FGFR3	451.54	1432.6	451.54	1432.6	1.6635	481260	37066	5.0958	1	1.7526e-07	3.5051e-07	3.9198e-06	TRUE
chr11:68331835-68331854	PPP6R3	393.32	1289.1	393.32	1289.1	1.71	401190	30925	5.0937	1	1.7783e-07	3.5565e-07	3.9735e-06	TRUE
chr19:45506213-45506232	RELB	4341.9	117.99	4341.9	117.99	-5.1897	8920500	724120	5.091	0	1	3.5624e-07	3.9797e-06	FALSE
chr1:224001938-224001957	TP53BP2	795.77	2215.7	795.77	2215.7	1.4762	1008100	77974	5.085	1	1.8417e-07	3.6834e-07	4.1066e-06	TRUE
chr2:20153641-20153660	WDR35	230.72	860.36	230.72	860.36	1.8943	198230	15363	5.08	1	1.9482e-07	3.8964e-07	4.3318e-06	TRUE
chr8:38852893-38852912	TM2D2	165.21	670.78	165.21	670.78	2.0149	127800	9916.1	5.077	1	2.0152e-07	4.0303e-07	4.4744e-06	TRUE
chr15:80696885-80696904	ARNT2	934.95	2508.3	934.95	2508.3	1.4228	1237800	96349	5.0689	1	2.0036e-07	4.0073e-07	4.4502e-06	TRUE
chr2:55489499-55489518	MTIF2	286.75	1010.8	286.75	1010.8	1.8141	262130	20431	5.0656	1	2.0825e-07	4.165e-07	4.6134e-06	TRUE
chr7:112579764-112579783	C7orf60	475.71	1484.7	475.71	1484.7	1.64	509070	39691	5.0647	1	2.0624e-07	4.1248e-07	4.5704e-06	TRUE
chr5:80608359-80608378	ZCCHC9	863.54	2353	863.54	2353	1.4451	1109200	86805	5.0553	1	2.1519e-07	4.3038e-07	4.7586e-06	TRUE
chr3:48964995-48965014	ARIH2	1264.5	3175	1264.5	3175	1.3274	1824900	143230	5.0479	1	2.2342e-07	4.4684e-07	4.9311e-06	TRUE
chr15:69560966-69560985	GLCE	148.6	616.66	148.6	616.66	2.0457	109540	8629.8	5.0385	1	2.4815e-07	4.9631e-07	5.4482e-06	TRUE
chr17:48278835-48278854	COL1A1	816.29	2246.8	816.29	2246.8	1.4596	1023100	80625	5.0379	1	2.3582e-07	4.7165e-07	5.1907e-06	TRUE
chr9:130213000-130213019	RPL12	142.82	598.81	142.82	598.81	2.0602	103960	8193.2	5.0376	1	2.4996e-07	4.9993e-07	5.4867e-06	TRUE
chr10:126495411-126495430	FAM175B	548.44	1649.9	548.44	1649.9	1.5872	606600	47837	5.036	1	2.3915e-07	4.7829e-07	5.2594e-06	TRUE
chr2:131521951-131521970	AMER3	1154.7	2948.8	1154.7	2948.8	1.3519	1609500	127120	5.0322	1	2.4264e-07	4.8528e-07	5.3325e-06	TRUE
chr10:88649830-88649849	BMPR1A	736.14	2070.6	736.14	2070.6	1.4907	890350	70395	5.0295	1	2.4657e-07	4.9314e-07	5.4164e-06	TRUE
chr6:31696034-31696053	DDAH2	98.738	455.93	98.738	455.93	2.1958	63794	5051.5	5.0257	1	2.733e-07	5.466e-07	5.9649e-06	TRUE
chr19:44377256-44377275	ZNF404	128.54	552.6	128.54	552.6	2.0954	89912	7136.6	5.0197	1	2.7647e-07	5.5295e-07	6.0294e-06	TRUE
chr19:34263416-34263435	CHST8	255.15	919.25	255.15	919.25	1.845	220510	17531	5.0157	1	2.716e-07	5.432e-07	5.9318e-06	TRUE
chr18:180291-180310	USP14	729.29	2050.9	729.29	2050.9	1.4904	873300	69537	5.0117	1	2.7048e-07	5.4095e-07	5.9091e-06	TRUE
chr18:51750539-51750558	MBD2	430.67	1361.8	430.67	1361.8	1.6586	433530	34834	4.9891	1	3.0655e-07	6.1309e-07	6.644e-06	TRUE
chr14:93652959-93652978	TMEM251	148.32	610.61	148.32	610.61	2.0342	106860	8608.6	4.9826	1	3.3198e-07	6.6395e-07	7.1586e-06	TRUE
chr2:201997816-201997835	CFLAR	584.61	1720.4	584.61	1720.4	1.5556	645030	52020	4.9799	1	3.1974e-07	6.3948e-07	6.91e-06	TRUE
chrX:134654952-134654971	DDX26B	408.64	1306.3	408.64	1306.3	1.6742	402900	32515	4.9782	1	3.2477e-07	6.4953e-07	7.0133e-06	TRUE
chr2:102626202-102626221	IL1R2	296.21	1020.9	296.21	1020.9	1.7817	262610	21320	4.9633	1	3.5397e-07	7.0795e-07	7.5978e-06	TRUE
chr12:66932864-66932883	GRIP1	249.39	896.74	249.39	896.74	1.8421	209530	17014	4.963	1	3.5709e-07	7.1417e-07	7.6606e-06	TRUE
chr8:27690625-27690644	PBK	187.87	724.67	187.87	724.67	1.9419	144080	11735	4.9553	1	3.7672e-07	7.5343e-07	8.0477e-06	TRUE
chr12:1042196-1042215	RAD52	303.06	1037.3	303.06	1037.3	1.7719	269580	21968	4.954	1	3.7103e-07	7.4207e-07	7.9373e-06	TRUE
chr15:81271763-81271782	MESDC2	238.54	865.95	238.54	865.95	1.8557	196820	16049	4.9525	1	3.7751e-07	7.5503e-07	8.0635e-06	TRUE
chr9:130565227-130565246	FPGS	352.67	1163.2	352.67	1163.2	1.7189	328490	26801	4.9511	1	3.7491e-07	7.4982e-07	8.0139e-06	TRUE
chr16:418612-418631	MRPL28	368.56	1202.2	368.56	1202.2	1.703	347440	28397	4.9468	1	3.8273e-07	7.6546e-07	8.1651e-06	TRUE
chr6:15452402-15452421	JARID2	377.93	1222.2	377.93	1222.2	1.6906	356400	29348	4.9282	1	4.2065e-07	8.413e-07	8.9259e-06	TRUE
chr22:35658385-35658404	HMGXB4	414.19	1310.7	414.19	1310.7	1.6596	401870	33096	4.928	1	4.2024e-07	8.4048e-07	8.9178e-06	TRUE
chr3:12977246-12977265	IQSEC1	480	1465.4	480	1465.4	1.6081	485490	40161	4.917	1	4.4309e-07	8.8618e-07	9.372e-06	TRUE
chr2:96933359-96933378	CIAO1	559.19	1645	559.19	1645	1.555	589460	49072	4.9015	1	4.7837e-07	9.5674e-07	1.0075e-05	TRUE
chr10:135140469-135140488	CALY	539.44	1598.8	539.44	1598.8	1.5657	561130	46809	4.8964	1	4.9109e-07	9.8218e-07	1.0324e-05	TRUE
chr2:110372714-110372733	SOWAHC	485.87	1474.4	485.87	1474.4	1.5995	488600	40807	4.8936	1	4.9911e-07	9.9821e-07	1.0484e-05	TRUE
chr1:221879471-221879490	DUSP10	293.28	1002.9	293.28	1002.9	1.7703	251770	21044	4.8917	1	5.1091e-07	1.0218e-06	1.0716e-05	TRUE
chr17:62574676-62574695	SMURF2	293.34	1002	293.34	1002	1.7687	251070	21049	4.8842	1	5.3069e-07	1.0614e-06	1.1104e-05	TRUE
chr18:51690972-51690991	MBD2	186.72	713.42	186.72	713.42	1.9282	138710	11641	4.8816	1	5.4916e-07	1.0983e-06	1.1464e-05	TRUE
chr2:201994849-201994868	CFLAR	582.65	1693.4	582.65	1693.4	1.5376	616830	51791	4.8805	1	5.3175e-07	1.0635e-06	1.1126e-05	TRUE
chr7:1015058-1015077	COX19	283.5	975.83	283.5	975.83	1.7797	239660	20128	4.8798	1	5.4331e-07	1.0866e-06	1.1352e-05	TRUE
chr3:88189157-88189176	ZNF654	361.71	1171.8	361.71	1171.8	1.6931	328130	27707	4.8668	1	5.7563e-07	1.1513e-06	1.1985e-05	TRUE
chr2:170681062-170681081	METTL5	773.28	2106.6	773.28	2106.6	1.4447	888920	75095	4.8657	1	5.717e-07	1.1434e-06	1.1909e-05	TRUE
chr4:17493940-17493959	QDPR	271.77	943.03	271.77	943.03	1.7911	225290	19043	4.8643	1	5.8883e-07	1.1777e-06	1.2235e-05	TRUE
chrX:10437807-10437826	MID1	323	1074.7	323	1074.7	1.7312	282540	23884	4.8641	1	5.857e-07	1.1714e-06	1.2176e-05	TRUE
chr4:169911398-169911417	CBR4	371.49	1194	371.49	1194	1.6817	338230	28694	4.8554	1	6.0929e-07	1.2186e-06	1.262e-05	TRUE
chr17:45895973-45895992	OSBPL7	103.63	459.21	103.63	459.21	2.1371	63221	5381.5	4.8472	1	6.7954e-07	1.3591e-06	1.3975e-05	TRUE
chr1:223990550-223990569	TP53BP2	257.08	901.66	257.08	901.66	1.8063	207740	17705	4.8443	1	6.528e-07	1.3056e-06	1.3453e-05	TRUE
chr4:77036535-77036554	NUP54	108.51	473.97	108.51	473.97	2.1167	66781	5716.4	4.8337	1	7.2497e-07	1.4499e-06	1.4852e-05	TRUE
chr22:41257772-41257791	DNAJB7	235.6	841.35	235.6	841.35	1.8319	183460	15791	4.8204	1	7.3864e-07	1.4773e-06	1.511e-05	TRUE
chr2:74699484-74699503	MRPL53	10220	3022.6	10220	3022.6	-1.7572	25899000	2230600	4.8189	0	1	1.4436e-06	1.4791e-05	FALSE
chr9:139571110-139571129	AGPAT2	355.96	1148.5	355.96	1148.5	1.6871	314030	27131	4.8114	1	7.6111e-07	1.5222e-06	1.5537e-05	TRUE
chr11:72437981-72438000	ARAP1	179.88	686.36	179.88	686.36	1.926	128260	11085	4.8105	1	7.8729e-07	1.5746e-06	1.6028e-05	TRUE
chr11:86519606-86519625	PRSS23	654.99	1836.9	654.99	1836.9	1.4863	698400	60390	4.8093	1	7.6018e-07	1.5204e-06	1.5521e-05	TRUE
chr3:182810284-182810303	MCCC1	211.16	772.46	211.16	772.46	1.8662	157530	13679	4.7993	1	8.2548e-07	1.651e-06	1.6746e-05	TRUE
chr17:62579620-62579639	SMURF2	130.74	538.83	130.74	538.83	2.0348	83270	7296.9	4.7774	1	9.4756e-07	1.8951e-06	1.9048e-05	TRUE
chr19:17622565-17622584	PGLS	4457.2	350.04	4457.2	350.04	-3.6667	8434400	749510	4.7712	0	1	1.8317e-06	1.8447e-05	FALSE
chr5:180659667-180659686	TRIM41	408.64	1268.6	408.64	1268.6	1.6319	369750	32515	4.769	1	9.3684e-07	1.8737e-06	1.8844e-05	TRUE
chr11:373746-373765	B4GALNT4	5175.7	630.28	5175.7	630.28	-3.0357	10331000	912170	4.7656	0	1	1.8832e-06	1.8933e-05	FALSE
chrX:55757791-55757810	RRAGB	516.17	1517	516.17	1517	1.5535	500870	44179	4.7618	1	9.6611e-07	1.9322e-06	1.9386e-05	TRUE
chr12:66932864-66932883	GRIP1	236.58	836.43	236.58	836.43	1.8175	179910	15877	4.7606	1	9.953e-07	1.9906e-06	1.9926e-05	TRUE
chr20:21492695-21492714	NKX2-2	754.71	2038.6	754.71	2038.6	1.4324	824160	72736	4.7604	1	9.683e-07	1.9366e-06	1.9425e-05	TRUE
chr6:15374432-15374451	JARID2	183.79	692.1	183.79	692.1	1.9072	129190	11402	4.7603	1	1.0096e-06	2.0192e-06	2.0188e-05	TRUE
chr2:170678498-170678517	METTL5	572.88	1644.1	572.88	1644.1	1.5194	573810	50654	4.7599	1	9.7394e-07	1.9479e-06	1.9532e-05	TRUE
chr20:44444247-44444266	UBE2C	204.32	748.68	204.32	748.68	1.8684	148170	13100	4.7561	1	1.025e-06	2.0501e-06	2.0466e-05	TRUE
chr10:51579194-51579213	NCOA4	472.18	1414.5	472.18	1414.5	1.5809	444020	39305	4.7533	1	1.0094e-06	2.0188e-06	2.0185e-05	TRUE
chr15:81271777-81271796	MESDC2	39.551	225.17	39.551	225.17	2.4796	17227	1525.4	4.7525	1	1.1897e-06	2.3795e-06	2.3458e-05	TRUE
chr11:112097164-112097183	PTS	260.04	897.11	260.04	897.11	1.7826	202930	17973	4.752	1	1.0341e-06	2.0682e-06	2.0639e-05	TRUE
chr1:150193015-150193034	ANP32E	405.71	1257.9	405.71	1257.9	1.6301	363130	32209	4.7485	1	1.037e-06	2.074e-06	2.0687e-05	TRUE
chr19:1993060-1993079	BTBD2	230.72	819.07	230.72	819.07	1.8234	173080	15363	4.7468	1	1.0667e-06	2.1333e-06	2.1238e-05	TRUE
chr15:26825449-26825468	GABRB3	271.37	924.28	271.37	924.28	1.7643	213150	19006	4.736	1	1.1174e-06	2.2347e-06	2.2158e-05	TRUE
chr6:26409767-26409786	BTN3A1	612.96	1727	612.96	1727	1.4929	620510	55355	4.7349	1	1.1008e-06	2.2016e-06	2.1858e-05	TRUE
chr18:60230267-60230286	ZCCHC2	481.21	1430.7	481.21	1430.7	1.57	450730	40294	4.7299	1	1.1323e-06	2.2646e-06	2.2425e-05	TRUE
chr11:59575193-59575212	MRPL16	150.55	593.7	150.55	593.7	1.9724	98190	8778.9	4.7296	1	1.1888e-06	2.3776e-06	2.3443e-05	TRUE
chr19:4652001-4652020	TNFAIP8L1	6196.4	1117	6196.4	1117	-2.4707	12900000	1155600	4.7258	0	1	2.292e-06	2.2671e-05	FALSE
chr11:65653822-65653841	FIBP	240.6	842.66	240.6	842.66	1.804	181240	16232	4.7256	1	1.182e-06	2.3639e-06	2.3324e-05	TRUE
chr1:150199076-150199095	ANP32E	635.44	1773.7	635.44	1773.7	1.4795	647830	58035	4.725	1	1.1555e-06	2.3111e-06	2.2846e-05	TRUE
chr15:34395682-34395701	PGBD4	411.99	1268.4	411.99	1268.4	1.62	366740	32866	4.7241	1	1.1692e-06	2.3384e-06	2.3098e-05	TRUE
chr10:105883830-105883849	SFR1	160.33	621.58	160.33	621.58	1.9483	106380	9533.4	4.724	1	1.2172e-06	2.4344e-06	2.396e-05	TRUE
chr19:52097520-52097539	AC018755.1	175.97	665.86	175.97	665.86	1.9139	120000	10771	4.7204	1	1.2322e-06	2.4644e-06	2.424e-05	TRUE
chr11:12495461-12495480	PARVA	166.99	640.11	166.99	640.11	1.9322	111920	10056	4.7179	1	1.2515e-06	2.5031e-06	2.4596e-05	TRUE
chrX:14027118-14027137	GEMIN8	803.11	2127.8	803.11	2127.8	1.4046	877400	78920	4.7154	1	1.2085e-06	2.4171e-06	2.3806e-05	TRUE
chr22:31484867-31484886	SMTN	256.13	881.53	256.13	881.53	1.7791	195560	17619	4.7115	1	1.2631e-06	2.5262e-06	2.48e-05	TRUE
chr14:24765729-24765748	DHRS1	164.24	631.42	164.24	631.42	1.9363	109130	9839.3	4.7098	1	1.3034e-06	2.6069e-06	2.5528e-05	TRUE
chr12:116675300-116675319	MED13L	202.36	738.02	202.36	738.02	1.8616	143470	12936	4.7096	1	1.2895e-06	2.5789e-06	2.5277e-05	TRUE
chr13:25887123-25887142	NUPL1	487.8	1441.5	487.8	1441.5	1.5612	454750	41019	4.7088	1	1.2562e-06	2.5124e-06	2.4678e-05	TRUE
chr11:94278738-94278757	FUT4	601.23	1694.2	601.23	1694.2	1.4931	597260	53969	4.7046	1	1.2777e-06	2.5554e-06	2.5075e-05	TRUE
chr17:73316567-73316586	GRB2	517.15	1507.2	517.15	1507.2	1.5414	490100	44288	4.7045	1	1.2814e-06	2.5628e-06	2.5137e-05	TRUE
chr17:18161972-18161991	FLII	506.4	1482.6	506.4	1482.6	1.5479	476490	43084	4.7031	1	1.2907e-06	2.5814e-06	2.5298e-05	TRUE
chr17:80012534-80012553	GPS1	276.86	933.13	276.86	933.13	1.7493	215340	19512	4.6982	1	1.3443e-06	2.6887e-06	2.6261e-05	TRUE
chr7:1015104-1015123	COX19	249.29	861.85	249.29	861.85	1.7855	187610	17004	4.6975	1	1.3547e-06	2.7093e-06	2.6437e-05	TRUE
chr7:30065993-30066012	FKBP14	328.47	1061.9	328.47	1061.9	1.6898	268980	24416	4.6939	1	1.3643e-06	2.7285e-06	2.6602e-05	TRUE
chr2:30381606-30381625	YPEL5	810.8	2137.6	810.8	2137.6	1.3975	880240	79913	4.6936	1	1.3449e-06	2.6898e-06	2.627e-05	TRUE
chr14:30107931-30107950	PRKD1	146.64	578.12	146.64	578.12	1.9718	93086	8481.3	4.6852	1	1.4809e-06	2.9618e-06	2.8726e-05	TRUE
chr8:37963903-37963922	ASH2L	519.66	1507.4	519.66	1507.4	1.5346	487770	44571	4.6784	1	1.4555e-06	2.911e-06	2.8271e-05	TRUE
chr7:152550658-152550677	ACTR3B	1429.3	3347.1	1429.3	3347.1	1.227	1838800	168230	4.6755	1	1.4664e-06	2.9328e-06	2.8463e-05	TRUE
chr20:33346676-33346695	NCOA6	152.71	594.88	152.71	594.88	1.9548	97756	8944.4	4.6753	1	1.5499e-06	3.0997e-06	2.9941e-05	TRUE
chr13:48657543-48657562	MED4	130.74	529.98	130.74	529.98	2.011	79698	7296.9	4.6738	1	1.5777e-06	3.1555e-06	3.0425e-05	TRUE
chr13:75936259-75936278	TBC1D4	741.02	1986.1	741.02	1986.1	1.4211	775110	71009	4.6724	1	1.4926e-06	2.9853e-06	2.8935e-05	TRUE
chr15:41989126-41989145	MGA	252.69	867.25	252.69	867.25	1.775	188840	17309	4.6712	1	1.5396e-06	3.0792e-06	2.9765e-05	TRUE
chr19:47111803-47111822	CALM3	479.03	1412.9	479.03	1412.9	1.5585	436060	40054	4.6662	1	1.5468e-06	3.0935e-06	2.9887e-05	TRUE
chr4:80940101-80940120	ANTXR2	730.6	1961.6	730.6	1961.6	1.4237	757720	69701	4.6628	1	1.564e-06	3.1279e-06	3.0182e-05	TRUE
chr2:27121460-27121479	DPYSL5	430.67	1300.9	430.67	1300.9	1.5926	378620	34834	4.6625	1	1.5789e-06	3.1578e-06	3.0445e-05	TRUE
chr6:31129779-31129798	TCF19	305.01	998.79	305.01	998.79	1.708	240660	22154	4.6611	1	1.605e-06	3.2099e-06	3.0927e-05	TRUE
chr15:76206535-76206554	FBXO22	150.55	587.14	150.55	587.14	1.9564	95304	8778.9	4.6596	1	1.6744e-06	3.3488e-06	3.2154e-05	TRUE
chr4:71844900-71844919	MOB1B	122.2	502.68	122.2	502.68	2.0315	72381	6678.9	4.6556	1	1.7322e-06	3.4645e-06	3.3168e-05	TRUE
chr1:213341296-213341315	RPS6KC1	828.03	2161.6	828.03	2161.6	1.3833	889190	82150	4.6527	1	1.641e-06	3.282e-06	3.1572e-05	TRUE
chr4:77065421-77065440	NUP54	90.089	401.18	90.089	401.18	2.1425	48387	4480	4.6477	1	1.8422e-06	3.6844e-06	3.5127e-05	TRUE
chr11:7021704-7021723	ZNF214	400.82	1227.6	400.82	1227.6	1.6124	341770	31701	4.6435	1	1.7343e-06	3.4687e-06	3.3199e-05	TRUE
chr11:62529332-62529351	POLR2G	458.14	1359.9	458.14	1359.9	1.5675	406560	37778	4.6394	1	1.7637e-06	3.5275e-06	3.3728e-05	TRUE
chr12:67072639-67072658	GRIP1	149.57	582.22	149.57	582.22	1.9536	93591	8704.2	4.6373	1	1.8665e-06	3.7331e-06	3.556e-05	TRUE
chr9:95081492-95081511	NOL8	317.72	1026.7	317.72	1026.7	1.689	251310	23373	4.6372	1	1.7995e-06	3.599e-06	3.4375e-05	TRUE
chr3:158015829-158015848	RSRC1	237.31	822.02	237.31	822.02	1.7881	170940	15941	4.6311	1	1.875e-06	3.7501e-06	3.57e-05	TRUE
chr3:72897405-72897424	SHQ1	674.57	1834.8	674.57	1834.8	1.4422	673050	62770	4.6309	1	1.8272e-06	3.6543e-06	3.4861e-05	TRUE
chr3:152165476-152165495	MBNL1	108.51	458.39	108.51	458.39	2.0686	61208	5716.4	4.6276	1	2.0008e-06	4.0017e-06	3.7923e-05	TRUE
chr3:152150688-152150707	MBNL1	375.4	1164.4	375.4	1164.4	1.6305	311290	29090	4.6262	1	1.8886e-06	3.7772e-06	3.5937e-05	TRUE
chr2:161157155-161157174	RBMS1	215.07	762.62	215.07	762.62	1.8213	149910	14012	4.6257	1	1.9333e-06	3.8666e-06	3.6731e-05	TRUE
chrX:119007309-119007328	NDUFA1	407.6	1238.9	407.6	1238.9	1.6015	345550	32407	4.618	1	1.9605e-06	3.9209e-06	3.7212e-05	TRUE
chr6:167438333-167438352	FGFR1OP	409.8	1243.8	409.8	1243.8	1.5995	347810	32636	4.6168	1	1.9716e-06	3.9433e-06	3.7407e-05	TRUE
chr16:24567170-24567189	RBBP6	441.88	1317	441.88	1317	1.5733	382890	36029	4.6103	1	2.031e-06	4.062e-06	3.8459e-05	TRUE
chr14:24768231-24768250	DHRS1	339.23	1074.2	339.23	1074.2	1.6601	270120	25470	4.6055	1	2.0926e-06	4.1851e-06	3.9538e-05	TRUE
chr2:120069216-120069235	C2orf76	460.33	1357.9	460.33	1357.9	1.5586	402810	38016	4.6035	1	2.0968e-06	4.1935e-06	3.9604e-05	TRUE
chr19:58639256-58639275	ZNF329	434.06	1297.3	434.06	1297.3	1.5773	372580	35194	4.6014	1	2.1205e-06	4.241e-06	4.0009e-05	TRUE
chr14:24657909-24657928	IPO4	1002	2496.5	1002	2496.5	1.3162	1116900	105520	4.601	1	2.1043e-06	4.2085e-06	3.9732e-05	TRUE
chr1:28661016-28661035	MED18	543.55	1543.3	543.55	1543.3	1.5038	499740	47278	4.5979	1	2.1476e-06	4.2951e-06	4.0485e-05	TRUE
chr10:103368622-103368641	DPCD	151.61	584.06	151.61	584.06	1.9387	93507	8860.1	4.5943	1	2.2944e-06	4.5889e-06	4.3015e-05	TRUE
chr14:35591142-35591161	PPP2R3C	157.39	599.44	157.39	599.44	1.9225	97701	9305.5	4.5824	1	2.4225e-06	4.845e-06	4.5227e-05	TRUE
chr14:60923627-60923646	C14orf39	349	1093.9	349	1093.9	1.6454	277440	26437	4.5814	1	2.3469e-06	4.6939e-06	4.3926e-05	TRUE
chr15:76196345-76196364	FBXO22	113.16	469.02	113.16	469.02	2.0417	63318	6039.2	4.5792	1	2.5167e-06	5.0333e-06	4.6813e-05	TRUE
chr19:8056659-8056678	ELAVL1	785.53	2052.1	785.53	2052.1	1.3842	802080	76660	4.5745	1	2.3926e-06	4.7852e-06	4.4707e-05	TRUE
chr10:51610426-51610445	TIMM23	670.17	1810.2	670.17	1810.2	1.4322	649830	62234	4.5699	1	2.4492e-06	4.8983e-06	4.5684e-05	TRUE
chr3:136574468-136574487	SLC35G2	96.681	416.91	96.681	416.91	2.097	51273	4914.1	4.5681	1	2.6862e-06	5.3724e-06	4.9678e-05	TRUE
chr12:6562392-6562411	TAPBPL	220.83	770.89	220.83	770.89	1.7989	151280	14505	4.5672	1	2.5572e-06	5.1145e-06	4.7512e-05	TRUE
chr19:58059042-58059061	ZNF550	662.82	1792.6	662.82	1792.6	1.434	638180	61339	4.5616	1	2.5475e-06	5.095e-06	4.734e-05	TRUE
chr5:140175643-140175662	PCDHA2	400.82	1212.8	400.82	1212.8	1.5949	329670	31701	4.5605	1	2.5825e-06	5.1649e-06	4.7947e-05	TRUE
chr19:46215556-46215575	FBXO46	994.28	2468	994.28	2468	1.3108	1086000	104450	4.5599	1	2.5613e-06	5.1227e-06	4.7582e-05	TRUE
chr10:77161122-77161141	ZNF503	972.3	2423.8	972.3	2423.8	1.3169	1053400	101430	4.5574	1	2.5928e-06	5.1857e-06	4.813e-05	TRUE
chr3:135721918-135721937	PPP2R3A	418.41	1253	418.41	1253	1.5801	348270	33540	4.5571	1	2.6222e-06	5.2445e-06	4.8622e-05	TRUE
chr21:45773582-45773601	TRPM2	636.42	1730.3	636.42	1730.3	1.4415	598240	58153	4.5359	1	2.8795e-06	5.7589e-06	5.2912e-05	TRUE
chr19:39989625-39989644	DLL3	314.21	1002	314.21	1002	1.6699	236490	23035	4.5314	1	2.9875e-06	5.9749e-06	5.4702e-05	TRUE
chr9:74345712-74345731	TMEM2	207.64	731.55	207.64	731.55	1.8119	137240	13381	4.5292	1	3.0721e-06	6.1443e-06	5.6151e-05	TRUE
chr7:2686525-2686544	TTYH3	224.85	776.56	224.85	776.56	1.7836	152190	14852	4.527	1	3.0912e-06	6.1824e-06	5.6474e-05	TRUE
chr19:56113502-56113521	ZNF524	486.85	1401.4	486.85	1401.4	1.5234	418220	40914	4.5215	1	3.0951e-06	6.1903e-06	5.6531e-05	TRUE
chr6:42018273-42018292	TAF8	371.49	1137.4	371.49	1137.4	1.6117	293290	28694	4.5214	1	3.1159e-06	6.2317e-06	5.6866e-05	TRUE
chr2:74699483-74699502	MRPL53	4079.3	405.11	4079.3	405.11	-3.3287	6749800	667130	4.5175	0	1	6.2582e-06	5.7085e-05	FALSE
chr19:44500439-44500458	ZNF155	320.65	1015.2	320.65	1015.2	1.6596	241190	23656	4.5157	1	3.2157e-06	6.4314e-06	5.8504e-05	TRUE
chr14:105639402-105639421	NUDT14	482.94	1390.8	482.94	1390.8	1.524	412070	40484	4.5119	1	3.2385e-06	6.477e-06	5.8874e-05	TRUE
chr16:1820709-1820728	NME3	98.738	419.03	98.738	419.03	2.0743	51294	5051.5	4.5065	1	3.5909e-06	7.1817e-06	6.47e-05	TRUE
chr21:32598189-32598208	TIAM1	858.34	2180.4	858.34	2180.4	1.344	873990	86119	4.5052	1	3.3206e-06	6.6413e-06	6.0247e-05	TRUE
chrX:102841628-102841647	TCEAL4	341.18	1062.8	341.18	1062.8	1.6363	260330	25663	4.5043	1	3.3859e-06	6.7718e-06	6.1329e-05	TRUE
chr8:29207423-29207442	DUSP4	2141.9	4550.3	2141.9	4550.3	1.0867	2900200	286180	4.502	1	3.3657e-06	6.7313e-06	6.1002e-05	TRUE
chr19:10418922-10418941	ZGLP1	410.89	1225.2	410.89	1225.2	1.5738	331510	32751	4.4994	1	3.4476e-06	6.8951e-06	6.2347e-05	TRUE
chr17:45895673-45895692	OSBPL7	408.7	1219.3	408.7	1219.3	1.5746	328500	32521	4.4947	1	3.5246e-06	7.0493e-06	6.36e-05	TRUE
chr10:100018782-100018801	LOXL4	193.57	689.64	193.57	689.64	1.8277	123050	12204	4.4905	1	3.6997e-06	7.3993e-06	6.6467e-05	TRUE
chr22:41513247-41513266	EP300	396.91	1190.7	396.91	1190.7	1.5825	315030	31296	4.4869	1	3.6584e-06	7.3168e-06	6.5784e-05	TRUE
chr1:204375386-204375405	PPP1R15B	605.35	1649.9	605.35	1649.9	1.445	545570	54456	4.4763	1	3.8157e-06	7.6313e-06	6.8391e-05	TRUE
chr11:64054091-64054110	GPR137	324.56	1018.5	324.56	1018.5	1.6468	240750	24036	4.4758	1	3.8761e-06	7.7521e-06	6.9377e-05	TRUE
chr20:30125972-30125991	HM13	427.21	1257.9	427.21	1257.9	1.5558	345040	34468	4.4744	1	3.8719e-06	7.7439e-06	6.9308e-05	TRUE
chr12:69279659-69279678	CPM	437.26	1279.2	437.26	1279.2	1.5465	354460	35536	4.4665	1	4.0163e-06	8.0327e-06	7.1654e-05	TRUE
chr20:54948568-54948587	AURKA	330.43	1030	330.43	1030	1.6372	244670	24607	4.4594	1	4.1839e-06	8.3677e-06	7.4381e-05	TRUE
chr15:75715135-75715154	SIN3A	471.2	1353.9	471.2	1353.9	1.5207	389540	39198	4.4582	1	4.1688e-06	8.3377e-06	7.4118e-05	TRUE
chr1:118165924-118165943	FAM46C	4304.5	540.8	4304.5	540.8	-2.9903	7082700	715950	4.4573	0	1	8.3004e-06	7.3828e-05	FALSE
chr11:2181139-2181158	INS	823.99	2097.3	823.99	2097.3	1.3468	810690	81623	4.4569	1	4.1653e-06	8.3306e-06	7.4061e-05	TRUE
chr15:44194393-44194412	FRMD5	67.455	314.07	67.455	314.07	2.2025	30409	3067.3	4.4529	1	4.7678e-06	9.5355e-06	8.3792e-05	TRUE
chr6:131941771-131941790	MED23	730.6	1904.6	730.6	1904.6	1.3811	689140	69701	4.4468	1	4.3702e-06	8.7405e-06	7.7423e-05	TRUE
chr12:129822241-129822260	TMEM132D	856.94	2160.2	856.94	2160.2	1.3329	849300	85936	4.4459	1	4.3841e-06	8.7682e-06	7.763e-05	TRUE
chr2:220082515-220082534	ABCB6	611.95	1655.8	611.95	1655.8	1.4346	544850	55235	4.4416	1	4.4844e-06	8.9688e-06	7.9253e-05	TRUE
chr1:109441604-109441623	GPSM2	174.01	631.42	174.01	631.42	1.8534	104610	10614	4.4398	1	4.7174e-06	9.4348e-06	8.2989e-05	TRUE
chr1:109441604-109441623	GPSM2	125.25	493.6	125.25	493.6	1.97	67843	6897.8	4.4352	1	4.9234e-06	9.8468e-06	8.6213e-05	TRUE
chr16:57509096-57509115	DOK4	547.46	1516.2	547.46	1516.2	1.468	469260	47725	4.4345	1	4.6423e-06	9.2845e-06	8.1789e-05	TRUE
chr17:8093109-8093128	C17orf59	257.08	846.6	257.08	846.6	1.7155	173760	17705	4.4304	1	4.8307e-06	9.6614e-06	8.4778e-05	TRUE
chr17:45895673-45895692	OSBPL7	525.95	1468.7	525.95	1468.7	1.4797	444350	45280	4.4302	1	4.7382e-06	9.4765e-06	8.332e-05	TRUE
chr4:106395058-106395077	PPA2	184.77	659.3	184.77	659.3	1.8296	112590	11482	4.4285	1	4.9536e-06	9.9071e-06	8.6704e-05	TRUE
chr14:38679614-38679633	SSTR1	531.82	1481	531.82	1481	1.4758	450440	45944	4.4281	1	4.7838e-06	9.5676e-06	8.4053e-05	TRUE
chr19:48601480-48601499	PLA2G4C	220.94	754.42	220.94	754.42	1.7671	142300	14515	4.4281	1	4.9173e-06	9.8345e-06	8.6143e-05	TRUE
chr22:35659097-35659116	HMGXB4	121.95	482.79	121.95	482.79	1.9763	65102	6661	4.4212	1	5.263e-06	1.0526e-05	9.1696e-05	TRUE
chr3:56653510-56653529	CCDC66	218.98	747.86	218.98	747.86	1.7673	139860	14347	4.4155	1	5.2141e-06	1.0428e-05	9.09e-05	TRUE
chr14:105643074-105643093	NUDT14	443.85	1284.2	443.85	1284.2	1.5305	353050	36240	4.4141	1	5.1227e-06	1.0245e-05	8.9445e-05	TRUE
chr15:78762906-78762925	IREB2	335.32	1034.1	335.32	1034.1	1.6218	244110	25086	4.4116	1	5.2189e-06	1.0438e-05	9.0979e-05	TRUE
chr11:12518101-12518120	PARVA	103.63	427.23	103.63	427.23	2.0332	52361	5381.5	4.4113	1	5.5778e-06	1.1156e-05	9.6578e-05	TRUE
chr10:77159663-77159682	ZNF503	665.78	1761	665.78	1761	1.402	599800	61699	4.4094	1	5.2022e-06	1.0404e-05	9.0721e-05	TRUE
chr18:32920284-32920303	ZNF24	832.77	2101.3	832.77	2101.3	1.3342	804520	82768	4.4091	1	5.1995e-06	1.0399e-05	9.068e-05	TRUE
chr2:131521385-131521404	AMER3	297.19	942.21	297.19	942.21	1.6613	208020	21412	4.408	1	5.3299e-06	1.066e-05	9.2703e-05	TRUE
chr19:40478380-40478399	PSMC4	131.84	509.34	131.84	509.34	1.9418	71252	7377.4	4.395	1	5.906e-06	1.1812e-05	0.00010172	TRUE
chr17:48278835-48278854	COL1A1	746.89	1923.8	746.89	1923.8	1.3638	692530	71748	4.3937	1	5.5865e-06	1.1173e-05	9.6706e-05	TRUE
chr14:73640382-73640401	PSEN1	145.66	547.78	145.66	547.78	1.9037	80848	8407.2	4.3855	1	6.1288e-06	1.2258e-05	0.00010515	TRUE
chr18:32920205-32920224	ZNF24	283.5	905.31	283.5	905.31	1.6715	193320	20128	4.3828	1	5.9965e-06	1.1993e-05	0.00010311	TRUE
chr2:75873933-75873952	MRPL19	453.74	1299.9	453.74	1299.9	1.5164	357980	37303	4.381	1	5.9632e-06	1.1926e-05	0.0001026	TRUE
chr5:166712040-166712059	TENM2	287.85	914.44	287.85	914.44	1.6642	196310	20534	4.3728	1	6.274e-06	1.2548e-05	0.00010746	TRUE
chr19:59012636-59012655	SLC27A5	1086.6	2580.1	1086.6	2580.1	1.2469	1115300	117370	4.3596	1	6.5193e-06	1.3039e-05	0.00011127	TRUE
chr7:44157544-44157563	POLD2	1373.3	3115	1373.3	3115	1.181	1516800	159630	4.3594	1	6.5243e-06	1.3049e-05	0.00011135	TRUE
chr4:169099087-169099106	ANXA10	553.32	1512.1	553.32	1512.1	1.4487	459650	48397	4.3583	1	6.5926e-06	1.3185e-05	0.00011238	TRUE
chr3:128890500-128890519	CNBP	814.1	2049.1	814.1	2049.1	1.3307	762660	80340	4.3573	1	6.5977e-06	1.3195e-05	0.00011245	TRUE
chr8:145138743-145138762	GPAA1	4819.8	854.46	4819.8	854.46	-2.4945	7861800	830630	4.3528	0	0.99999	1.3439e-05	0.00011435	FALSE
chr14:61747762-61747781	TMEM30B	1267.8	2917.4	1267.8	2917.4	1.2017	1360500	143720	4.3511	1	6.7765e-06	1.3553e-05	0.00011522	TRUE
chr6:111498422-111498441	SLC16A10	361.45	1084.5	361.45	1084.5	1.5826	261430	27681	4.3461	1	7.0326e-06	1.4065e-05	0.00011914	TRUE
chr7:140111756-140111775	RAB19	576.79	1557.5	576.79	1557.5	1.4315	480900	51109	4.3381	1	7.2261e-06	1.4452e-05	0.0001221	TRUE
chr4:106377840-106377859	PPA2	99.716	410.01	99.716	410.01	2.0289	48142	5117.1	4.3378	1	7.8369e-06	1.5674e-05	0.00013137	TRUE
chr4:169099052-169099071	ANXA10	754.77	1924.3	754.77	1924.3	1.349	683860	72743	4.3361	1	7.2698e-06	1.454e-05	0.00012277	TRUE
chr6:131941771-131941790	MED23	738.09	1890.2	738.09	1890.2	1.3554	663630	70641	4.3346	1	7.3208e-06	1.4642e-05	0.00012357	TRUE
chr1:28661384-28661403	MED18	1006.9	2419.1	1006.9	2419.1	1.2637	997070	106200	4.3332	1	7.3551e-06	1.471e-05	0.00012407	TRUE
chr5:80604524-80604543	ZCCHC9	130.02	498.58	130.02	498.58	1.9309	67916	7244.5	4.3301	1	7.9558e-06	1.5912e-05	0.00013312	TRUE
chr20:2820500-2820519	PCED1A	861.27	2133.7	861.27	2133.7	1.3078	809550	86506	4.3263	1	7.5957e-06	1.5191e-05	0.00012775	TRUE
chr4:77065421-77065440	NUP54	112.42	446.91	112.42	446.91	1.9815	55942	5987.8	4.3226	1	8.3168e-06	1.6634e-05	0.00013855	TRUE
chr2:219288508-219288527	VIL1	521.06	1435	521.06	1435	1.4598	417680	44728	4.3216	1	7.7985e-06	1.5597e-05	0.00013079	TRUE
chr16:2312284-2312303	RNPS1	398.81	1165.2	398.81	1165.2	1.5444	293660	31493	4.3185	1	7.9535e-06	1.5907e-05	0.00013309	TRUE
chr4:174216938-174216957	GALNT7	166.99	599.8	166.99	599.8	1.8385	93659	10056	4.3159	1	8.3488e-06	1.6698e-05	0.000139	TRUE
chr15:34395682-34395701	PGBD4	408.64	1186.6	408.64	1186.6	1.5356	302590	32515	4.3142	1	8.1038e-06	1.6208e-05	0.0001354	TRUE
chr20:36147500-36147519	BLCAP	282.53	893.01	282.53	893.01	1.6568	186340	20038	4.3127	1	8.2532e-06	1.6506e-05	0.00013761	TRUE
chrX:118676530-118676549	CXorf56	79.186	344.41	79.186	344.41	2.1069	35172	3783.7	4.3118	1	8.987e-06	1.7974e-05	0.00014859	TRUE
chr11:86519606-86519625	PRSS23	796.52	2000	796.52	2000	1.3271	724150	78070	4.3071	1	8.2876e-06	1.6575e-05	0.00013812	TRUE
chrX:53440268-53440287	SMC1A	250.49	813.17	250.49	813.17	1.6948	158300	17112	4.3014	1	8.7293e-06	1.7459e-05	0.00014476	TRUE
chr3:154022948-154022967	DHX36	1671	3624.3	1671	3624.3	1.1165	1907700	206550	4.2979	1	8.6215e-06	1.7243e-05	0.00014318	TRUE
chr2:30381606-30381625	YPEL5	768.4	1941	768.4	1941	1.3357	687500	74472	4.2969	1	8.6817e-06	1.7363e-05	0.0001441	TRUE
chr2:64863081-64863100	SERTAD2	379.31	1116.9	379.31	1116.9	1.5555	272000	29489	4.2951	1	8.8513e-06	1.7703e-05	0.0001466	TRUE
chr8:28309827-28309846	FBXO16	214.1	720.8	214.1	720.8	1.7466	128380	13928	4.2935	1	9.1119e-06	1.8224e-05	0.00015045	TRUE
chr17:43240196-43240215	HEXIM2	786.97	1976.3	786.97	1976.3	1.3273	707200	76844	4.2902	1	8.944e-06	1.7888e-05	0.00014798	TRUE
chrY:15029421-15029440	DDX3Y	687.26	1775.4	687.26	1775.4	1.3679	591980	64324	4.2902	1	8.9543e-06	1.7909e-05	0.00014813	TRUE
chr1:95007127-95007146	F3	155.44	565.82	155.44	565.82	1.8573	84205	9154.3	4.2892	1	9.4607e-06	1.8921e-05	0.00015566	TRUE
chr2:110372714-110372733	SOWAHC	793.22	1988.2	793.22	1988.2	1.3246	713960	77647	4.2883	1	9.0203e-06	1.8041e-05	0.00014906	TRUE
chr7:44157544-44157563	POLD2	1051.9	2489.6	1051.9	2489.6	1.2421	1033500	112470	4.2869	1	9.0681e-06	1.8136e-05	0.00014978	TRUE
chr1:63119676-63119695	DOCK7	928.36	2250.7	928.36	2250.7	1.2767	874310	95458	4.28	1	9.358e-06	1.8716e-05	0.00015417	TRUE
chr19:52619290-52619309	ZNF616	250.27	809.36	250.27	809.36	1.6894	156300	17092	4.2766	1	9.7616e-06	1.9523e-05	0.00016016	TRUE
chr19:40477112-40477131	PSMC4	251.24	811	251.24	811	1.6867	156670	17179	4.2707	1	1.002e-05	2.004e-05	0.00016391	TRUE
chr4:169604217-169604236	PALLD	474.14	1322.7	474.14	1322.7	1.4782	360030	39519	4.2686	1	9.921e-06	1.9842e-05	0.00016248	TRUE
chr12:110013822-110013841	MVK	352.67	1051.1	352.67	1051.1	1.5728	243920	26801	4.2664	1	1.0092e-05	2.0184e-05	0.00016494	TRUE
chr17:73282794-73282813	SLC25A19	95.582	392.33	95.582	392.33	2.0259	44028	4841.1	4.2649	1	1.0925e-05	2.185e-05	0.00017697	TRUE
chr16:66949982-66950001	CDH16	186.77	646.99	186.77	646.99	1.787	105900	11645	4.2647	1	1.0443e-05	2.0886e-05	0.00017002	TRUE
chr9:130213000-130213019	RPL12	202.36	687.18	202.36	687.18	1.7587	117520	12936	4.2626	1	1.0498e-05	2.0996e-05	0.00017087	TRUE
chr9:130212999-130213018	RPL12	464.36	1298.9	464.36	1298.9	1.482	348240	38453	4.2559	1	1.0504e-05	2.1009e-05	0.00017096	TRUE
chr17:80011902-80011921	GPS1	400.82	1157.9	400.82	1157.9	1.5281	286570	31701	4.252	1	1.0725e-05	2.1451e-05	0.00017417	TRUE
chr3:135825052-135825071	PPP2R3A	251.24	808.54	251.24	808.54	1.6823	155290	17179	4.2519	1	1.0898e-05	2.1796e-05	0.0001766	TRUE
chrX:102841628-102841647	TCEAL4	288.94	899.69	288.94	899.69	1.6353	186510	20636	4.2515	1	1.0856e-05	2.1712e-05	0.00017606	TRUE
chr20:49509654-49509673	ADNP	488.9	1351	488.9	1351	1.4646	371620	41141	4.2504	1	1.0755e-05	2.1509e-05	0.00017458	TRUE
chr2:201997816-201997835	CFLAR	559.21	1500.5	559.21	1500.5	1.4223	442990	49074	4.249	1	1.08e-05	2.16e-05	0.00017525	TRUE
chr9:139115599-139115618	QSOX2	1693	3640.1	1693	3640.1	1.1039	1895500	210120	4.2476	1	1.0805e-05	2.1611e-05	0.00017533	TRUE
chr16:84002441-84002460	NECAB2	1440	3189.9	1440	3189.9	1.1469	1531100	169880	4.2456	1	1.0905e-05	2.1811e-05	0.00017668	TRUE
chr16:8953094-8953113	CARHSP1	3557.4	410.02	3557.4	410.02	-3.1139	4953000	557310	4.2338	0	0.99999	2.2981e-05	0.00018514	FALSE
chr6:31696709-31696728	DDAH2	1048.1	2464.1	1048.1	2464.1	1.2325	1002500	111940	4.2321	1	1.1585e-05	2.317e-05	0.00018653	TRUE
chr15:69561043-69561062	GLCE	225.22	741.39	225.22	741.39	1.7144	133210	14885	4.2307	1	1.2037e-05	2.4074e-05	0.00019317	TRUE
chr16:24560266-24560285	RBBP6	101.08	406.09	101.08	406.09	1.9957	46517	5208.7	4.2263	1	1.2922e-05	2.5844e-05	0.00020597	TRUE
chr3:154042180-154042199	DHX36	175.97	614.2	175.97	614.2	1.7976	96023	10771	4.2226	1	1.2642e-05	2.5284e-05	0.00020187	TRUE
chr12:129694136-129694155	TMEM132D	457.52	1276	457.52	1276	1.4777	334920	37711	4.2146	1	1.263e-05	2.526e-05	0.00020173	TRUE
chr7:44157298-44157317	POLD2	57.13	266.47	57.13	266.47	2.202	21911	2467.8	4.2139	1	1.4342e-05	2.8684e-05	0.00022602	TRUE
chr5:76012187-76012206	F2R	357.8	1053.7	357.8	1053.7	1.5556	242160	27315	4.2108	1	1.2919e-05	2.5838e-05	0.00020597	TRUE
chr19:10418922-10418941	ZGLP1	393.97	1134.9	393.97	1134.9	1.524	274500	30993	4.2087	1	1.3005e-05	2.601e-05	0.0002071	TRUE
chr14:75505049-75505068	MLH3	130.02	487.91	130.02	487.91	1.8998	64044	7244.5	4.2049	1	1.3945e-05	2.7891e-05	0.00022049	TRUE
chr4:169099087-169099106	ANXA10	505.38	1376.6	505.38	1376.6	1.4439	379500	42970	4.2028	1	1.3281e-05	2.6561e-05	0.00021099	TRUE
chr10:60123369-60123388	UBE2D1	164.8	582.1	164.8	582.1	1.8143	87070	9883.3	4.1976	1	1.418e-05	2.836e-05	0.00022378	TRUE
chr14:61747097-61747116	TMEM30B	1069	2491.6	1069	2491.6	1.2201	1011900	114880	4.1973	1	1.3515e-05	2.703e-05	0.00021443	TRUE
chr9:37785004-37785023	EXOSC3	232.91	756.14	232.91	756.14	1.6946	136880	15555	4.1952	1	1.4065e-05	2.8131e-05	0.00022217	TRUE
chr3:128890085-128890104	CNBP	720.71	1818.1	720.71	1818.1	1.3337	602100	68465	4.1938	1	1.3754e-05	2.7507e-05	0.00021783	TRUE
chr1:24969805-24969824	SRRM1	499.88	1362.8	499.88	1362.8	1.4451	372330	42358	4.1928	1	1.388e-05	2.7759e-05	0.00021958	TRUE
chr19:52543774-52543793	ZNF432	682.26	1740.4	682.26	1740.4	1.3497	559820	63711	4.1921	1	1.3867e-05	2.7733e-05	0.00021941	TRUE
chr5:76028443-76028462	F2R	183.79	631.42	183.79	631.42	1.775	100190	11402	4.192	1	1.444e-05	2.888e-05	0.00022739	TRUE
chr19:9870549-9870568	ZNF846	40.082	205.01	40.082	205.01	2.3261	13600	1552.3	4.186	1	1.6786e-05	3.3573e-05	0.00026061	TRUE
chr3:15248051-15248070	CAPN7	369.53	1075.1	369.53	1075.1	1.5381	248880	28496	4.1795	1	1.4822e-05	2.9644e-05	0.00023295	TRUE
chr17:1937072-1937091	DPH1	14.664	100.04	14.664	100.04	2.6894	3645	417.32	4.1794	1	1.9138e-05	3.8276e-05	0.00029272	TRUE
chrX:101857936-101857955	ARMCX5	369.15	1073.7	369.15	1073.7	1.5378	248220	28456	4.1768	1	1.4995e-05	2.999e-05	0.00023549	TRUE
chr1:224001938-224001957	TP53BP2	816.29	2001.9	816.29	2001.9	1.2932	702880	80625	4.1756	1	1.4888e-05	2.9777e-05	0.00023394	TRUE
chr17:38061129-38061148	GSDMB	87.892	362.83	87.892	362.83	2.0331	37795	4337.4	4.1746	1	1.642e-05	3.284e-05	0.00025539	TRUE
chr9:17791267-17791286	SH3GL2	16.619	109.06	16.619	109.06	2.6431	4273	491.37	4.1704	1	1.9664e-05	3.9328e-05	0.00029984	TRUE
chrX:153716906-153716925	SLC10A3	150.55	541.22	150.55	541.22	1.8391	76310	8778.9	4.1695	1	1.6134e-05	3.2269e-05	0.00025154	TRUE
chr19:1997375-1997394	BTBD2	469.25	1292.4	469.25	1292.4	1.4596	338750	38985	4.1688	1	1.5446e-05	3.0893e-05	0.0002419	TRUE
chr1:145683581-145683600	RNF115	603.18	1572	603.18	1572	1.3805	469290	54199	4.1614	1	1.5891e-05	3.1782e-05	0.00024819	TRUE
chr1:57044640-57044659	PPAP2B	530.65	1420.8	530.65	1420.8	1.4192	396210	45811	4.159	1	1.6085e-05	3.217e-05	0.00025083	TRUE
chr21:19628893-19628912	CHODL	792.84	1950.8	792.84	1950.8	1.2979	670490	77597	4.1571	1	1.6153e-05	3.2307e-05	0.00025179	TRUE
chr10:13652067-13652086	PRPF18	440.9	1228.4	440.9	1228.4	1.4762	310080	35924	4.1549	1	1.6438e-05	3.2877e-05	0.00025563	TRUE
chr7:98655074-98655093	SMURF1	3670.6	517.2	3670.6	517.2	-2.8248	4971900	580720	4.1478	0	0.99998	3.3574e-05	0.00026061	FALSE
chr4:39864971-39864990	PDS5A	213.12	701.12	213.12	701.12	1.7133	119070	13845	4.1474	1	1.7422e-05	3.4844e-05	0.00026934	TRUE
chr9:123943823-123943842	RAB14	2770.8	188.79	2770.8	188.79	-3.8684	3333400	401330	4.1472	0	0.99998	3.3659e-05	0.00026121	FALSE
chr12:45610128-45610147	ANO6	275.76	853.48	275.76	853.48	1.6264	166880	19410	4.1467	1	1.728e-05	3.456e-05	0.0002674	TRUE
chr21:19635152-19635171	CHODL	931.65	2214.3	931.65	2214.3	1.2481	822630	95903	4.1419	1	1.7244e-05	3.4488e-05	0.00026691	TRUE
chr1:6012762-6012781	NPHP4	1617.9	3457.2	1617.9	3457.2	1.095	1691500	197970	4.1338	1	1.7842e-05	3.5684e-05	0.00027508	TRUE
chr19:40478380-40478399	PSMC4	124.16	464.95	124.16	464.95	1.8965	58072	6819.3	4.1269	1	1.9687e-05	3.9375e-05	0.00030015	TRUE
chr21:47754608-47754627	PCNT	474.14	1294	474.14	1294	1.4465	336090	39519	4.1242	1	1.8762e-05	3.7523e-05	0.00028765	TRUE
chr19:35843317-35843336	FFAR1	223.03	722.71	223.03	722.71	1.6917	124840	14695	4.122	1	1.9417e-05	3.8833e-05	0.00029656	TRUE
chr1:36358246-36358265	AGO1	4400.1	875.11	4400.1	875.11	-2.3287	6212700	736910	4.108	0	0.99998	3.9914e-05	0.00030385	FALSE
chr15:80800536-80800555	ARNT2	603.16	1559.5	603.16	1559.5	1.369	457270	54197	4.1078	1	2.0064e-05	4.0129e-05	0.00030523	TRUE
chr19:39989625-39989644	DLL3	292.3	886.45	292.3	886.45	1.5973	176500	20952	4.1047	1	2.0691e-05	4.1382e-05	0.00031358	TRUE
chr7:140111756-140111775	RAB19	592.43	1535.9	592.43	1535.9	1.3729	445080	52935	4.1007	1	2.0696e-05	4.1391e-05	0.00031362	TRUE
chr15:44216497-44216516	FRMD5	575.81	1501.5	575.81	1501.5	1.3812	428420	50994	4.0991	1	2.085e-05	4.17e-05	0.00031567	TRUE
chr1:150193015-150193034	ANP32E	461.43	1260.6	461.43	1260.6	1.4479	319300	38135	4.0922	1	2.1564e-05	4.3129e-05	0.00032534	TRUE
chr9:124064234-124064253	GSN	497.69	1337.3	497.69	1337.3	1.4241	352430	42114	4.0911	1	2.1632e-05	4.3264e-05	0.00032631	TRUE
chr22:22221724-22221743	MAPK1	270.8	833.97	270.8	833.97	1.6192	158580	18953	4.0907	1	2.2049e-05	4.4098e-05	0.00033191	TRUE
chr4:169099052-169099071	ANXA10	606.11	1561.3	606.11	1561.3	1.3637	456220	54545	4.09	1	2.1673e-05	4.3346e-05	0.00032681	TRUE
chr1:63114111-63114130	DOCK7	169.13	582.22	169.13	582.22	1.7774	85323	10225	4.0852	1	2.3106e-05	4.6213e-05	0.00034602	TRUE
chr5:140075171-140075190	HARS2	297.73	895.76	297.73	895.76	1.5859	178820	21464	4.082	1	2.2808e-05	4.5617e-05	0.00034199	TRUE
chr22:41911870-41911889	ACO2	47.242	226.15	47.242	226.15	2.2353	16005	1924.5	4.0782	1	2.6406e-05	5.2813e-05	0.00039023	TRUE
chr6:101098466-101098485	ASCC3	284.48	864.31	284.48	864.31	1.5998	168100	20220	4.0776	1	2.3275e-05	4.6551e-05	0.00034825	TRUE
chr4:25351186-25351205	ZCCHC4	625.13	1596.8	625.13	1596.8	1.3516	472100	56802	4.0771	1	2.2901e-05	4.5802e-05	0.00034323	TRUE
chr11:64001440-64001459	DNAJC4	621.83	1588	621.83	1588	1.3512	466720	56410	4.0679	1	2.3827e-05	4.7654e-05	0.00035559	TRUE
chr6:35436588-35436607	RPL10A	307.62	914.44	307.62	914.44	1.5686	184120	22403	4.0542	1	2.5665e-05	5.133e-05	0.00038029	TRUE
chr12:117423096-117423115	FBXW8	4488.2	967.63	4488.2	967.63	-2.2124	6197100	756360	4.0492	0	0.99997	5.1401e-05	0.00038077	FALSE
chr12:111800483-111800502	FAM109A	392.02	1102.1	392.02	1102.1	1.4889	252120	30791	4.0467	1	2.6308e-05	5.2615e-05	0.00038892	TRUE
chr19:59021278-59021297	SLC27A5	55.723	253.39	55.723	253.39	2.165	19536	2388.7	4.0444	1	3.0051e-05	6.0103e-05	0.0004376	TRUE
chr12:64854019-64854038	TBK1	279.06	846.6	279.06	846.6	1.5977	161050	19715	4.042	1	2.7135e-05	5.427e-05	0.00039997	TRUE
chr21:28306974-28306993	ADAMTS5	1141.5	2571.3	1141.5	2571.3	1.1708	1022100	125220	4.0405	1	2.6688e-05	5.3377e-05	0.00039409	TRUE
chr7:2686525-2686544	TTYH3	237.31	747.29	237.31	747.29	1.6508	130040	15941	4.0392	1	2.7646e-05	5.5292e-05	0.00040653	TRUE
chr17:18161972-18161991	FLII	775.64	1883.9	775.64	1883.9	1.2792	614170	75396	4.0363	1	2.7212e-05	5.4424e-05	0.00040091	TRUE
chr19:52543774-52543793	ZNF432	903.31	2128	903.31	2128	1.2353	749890	92091	4.0356	1	2.7272e-05	5.4543e-05	0.00040171	TRUE
chr16:57509096-57509115	DOK4	533.94	1401.2	533.94	1401.2	1.3902	376040	46185	4.0353	1	2.744e-05	5.488e-05	0.00040381	TRUE
chr21:45786665-45786684	TRPM2	737.19	1807.3	737.19	1807.3	1.2925	572520	70528	4.0293	1	2.8049e-05	5.6098e-05	0.0004116	TRUE
chr3:15094001-15094020	MRPS25	901.35	2122.2	901.35	2122.2	1.2345	745270	91829	4.0289	1	2.8066e-05	5.6133e-05	0.00041183	TRUE
chr20:31108683-31108702	C20orf112	238.41	748.27	238.41	748.27	1.646	129980	16038	4.0261	1	2.9228e-05	5.8457e-05	0.00042699	TRUE
chr1:153614718-153614737	CHTOP	467.29	1259.6	467.29	1259.6	1.4286	313840	38772	4.0236	1	2.8917e-05	5.7833e-05	0.000423	TRUE
chr3:128890085-128890104	CNBP	721.47	1774.5	721.47	1774.5	1.2972	554470	68560	4.0218	1	2.8965e-05	5.7929e-05	0.00042359	TRUE
chr19:8551124-8551143	HNRNPM	3308	457.22	3308	457.22	-2.8523	4063500	506550	4.0186	0	0.99997	5.8538e-05	0.00042745	FALSE
chr3:15248051-15248070	CAPN7	516.36	1360.8	516.36	1360.8	1.3963	356580	44200	4.0168	1	2.9704e-05	5.9409e-05	0.00043306	TRUE
chr4:122723901-122723920	EXOSC9	189.66	627.32	189.66	627.32	1.7205	95775	11882	4.0151	1	3.0973e-05	6.1945e-05	0.00044963	TRUE
chr19:42720911-42720930	DEDD2	936.54	2183.7	936.54	2183.7	1.2205	777730	96565	4.0135	1	2.9954e-05	5.9908e-05	0.00043638	TRUE
chr1:156714852-156714871	HDGF	615.24	1561.4	615.24	1561.4	1.3422	447640	55626	4.0118	1	3.0265e-05	6.0529e-05	0.00044035	TRUE
chr17:38519783-38519802	GJD3	4237.5	882	4237.5	882	-2.2631	5629600	701340	4.0084	0	0.99997	6.1142e-05	0.00044433	FALSE
chr16:14693798-14693817	PARN	271.77	824.13	271.77	824.13	1.5969	152550	19043	4.0026	1	3.2107e-05	6.4215e-05	0.0004643	TRUE
chr6:42819911-42819930	GLTSCR1L	636.12	1600.8	636.12	1600.8	1.33	465280	58116	4.0015	1	3.1604e-05	6.3209e-05	0.00045781	TRUE
chr3:108278606-108278625	KIAA1524	388.11	1084.9	388.11	1084.9	1.4806	242750	30389	3.997	1	3.2491e-05	6.4983e-05	0.00046909	TRUE
chr19:59012636-59012655	SLC27A5	1217.1	2692.1	1217.1	2692.1	1.1446	1087900	136220	3.9965	1	3.2161e-05	6.4323e-05	0.00046491	TRUE
chr19:52619290-52619309	ZNF616	271.37	822.02	271.37	822.02	1.5954	151610	19006	3.9942	1	3.3269e-05	6.6537e-05	0.00047876	TRUE
chr11:30358232-30358251	ARL14EP	153.81	532.93	153.81	532.93	1.7862	71867	9028.8	3.9899	1	3.4887e-05	6.9775e-05	0.00049955	TRUE
chr13:25887123-25887142	NUPL1	480	1279.2	480	1279.2	1.4123	319390	40161	3.9881	1	3.3575e-05	6.7151e-05	0.00048266	TRUE
chr2:161159871-161159890	RBMS1	493.29	1306.8	493.29	1306.8	1.4037	330870	41627	3.9871	1	3.3704e-05	6.7407e-05	0.00048428	TRUE
chr11:34472622-34472641	CAT	151.53	526.46	151.53	526.46	1.79	70285	8853.7	3.9846	1	3.5711e-05	7.1423e-05	0.00050945	TRUE
chr19:17405583-17405602	ABHD8	251.24	773.28	251.24	773.28	1.618	136260	17179	3.9829	1	3.5007e-05	7.0014e-05	0.00050096	TRUE
chr16:14693798-14693817	PARN	320.8	933.13	320.8	933.13	1.5374	187470	23671	3.9799	1	3.5126e-05	7.0252e-05	0.00050233	TRUE
chr6:150071035-150071054	PCMT1	1988.6	68.829	1988.6	68.829	-4.8325	1842700	259570	3.9777	0	0.99997	6.9592e-05	0.00049837	FALSE
chr2:201994849-201994868	CFLAR	521.86	1363.8	521.86	1363.8	1.3842	354430	44818	3.977	1	3.5136e-05	7.0271e-05	0.00050245	TRUE
chr9:35733116-35733135	CREB3	699.84	1719.7	699.84	1719.7	1.2959	520100	65874	3.9738	1	3.5487e-05	7.0974e-05	0.00050691	TRUE
chr12:114404001-114404020	RBM19	60.611	265.69	60.611	265.69	2.1139	21028	2666.5	3.9714	1	4.0606e-05	8.1213e-05	0.00057051	TRUE
chr19:9872760-9872779	ZNF846	377.35	1057	377.35	1057	1.4835	230970	29289	3.9713	1	3.6235e-05	7.247e-05	0.00051601	TRUE
chr6:90052100-90052119	UBE2J1	62.567	271.43	62.567	271.43	2.0995	21812	2779.6	3.9615	1	4.2199e-05	8.4398e-05	0.0005901	TRUE
chr3:15259050-15259069	CAPN7	425.18	1157.3	425.18	1157.3	1.4425	268010	34253	3.9559	1	3.8541e-05	7.7082e-05	0.00054471	TRUE
chr1:228284863-228284882	ARF1	616.87	1551.5	616.87	1551.5	1.3292	436760	55819	3.9559	1	3.8299e-05	7.6599e-05	0.00054172	TRUE
chr6:32819973-32819992	TAP1	161.3	548.6	161.3	548.6	1.7597	74998	9609.7	3.9508	1	4.0993e-05	8.1986e-05	0.00057544	TRUE
chr14:105639402-105639421	NUDT14	572.4	1460.2	572.4	1460.2	1.3495	394060	50598	3.9467	1	3.9841e-05	7.9682e-05	0.00056083	TRUE
chr6:170068215-170068234	WDR27	1374.4	2951.8	1374.4	2951.8	1.1022	1244100	159790	3.946	1	3.9747e-05	7.9493e-05	0.00055966	TRUE
chr13:24455828-24455847	MIPEP	419.39	1143.1	419.39	1143.1	1.4444	261890	33643	3.9457	1	4.0224e-05	8.0449e-05	0.00056577	TRUE
chr15:83527771-83527790	HOMER2	1207.4	2654.8	1207.4	2654.8	1.1361	1047500	134800	3.9424	1	4.0363e-05	8.0726e-05	0.00056758	TRUE
chr6:170088963-170088982	WDR27	740.49	1789.6	740.49	1789.6	1.2719	550270	70942	3.9387	1	4.1075e-05	8.215e-05	0.00057634	TRUE
chr1:52549192-52549211	BTF3L4	124.16	449.37	124.16	449.37	1.8474	52883	6819.3	3.9383	1	4.3953e-05	8.7905e-05	0.00061162	TRUE
chr3:49008108-49008127	ARIH2	1188.7	2619.4	1188.7	2619.4	1.1392	1023500	132070	3.9369	1	4.1292e-05	8.2585e-05	0.00057887	TRUE
chr5:140073541-140073560	HARS2	580.7	1474.4	580.7	1474.4	1.3428	399360	51563	3.9357	1	4.1692e-05	8.3384e-05	0.00058373	TRUE
chr11:2181102-2181121	INS	567.99	1448.2	567.99	1448.2	1.3488	387360	50087	3.9328	1	4.2211e-05	8.4422e-05	0.00059018	TRUE
chr12:49498557-49498576	LMBR1L	591.45	1493.3	591.45	1493.3	1.3347	406640	52820	3.9239	1	4.3784e-05	8.7568e-05	0.00060951	TRUE
chr12:111800992-111801011	FAM109A	206.55	658.79	206.55	658.79	1.6686	102260	13288	3.9233	1	4.5334e-05	9.0669e-05	0.00062851	TRUE
chr21:37581156-37581175	DOPEY2	627.62	1564.6	627.62	1564.6	1.3165	438970	57100	3.9212	1	4.425e-05	8.85e-05	0.00061527	TRUE
chr5:36971096-36971115	NIPBL	850.51	1993.5	850.51	1993.5	1.2279	653190	85091	3.9183	1	4.4676e-05	8.9351e-05	0.00062028	TRUE
chr8:97270754-97270773	MTERFD1	804.57	1906.6	804.57	1906.6	1.2436	607190	79108	3.918	1	4.4731e-05	8.9461e-05	0.00062092	TRUE
chr21:28327096-28327115	ADAMTS5	752.57	1807.3	752.57	1807.3	1.2628	556180	72466	3.9179	1	4.4774e-05	8.9549e-05	0.0006215	TRUE
chr2:73447834-73447853	SMYD5	940.44	2161.2	940.44	2161.2	1.1996	745170	97093	3.9179	1	4.4728e-05	8.9456e-05	0.00062092	TRUE
chr12:88442022-88442041	C12orf29	325.54	934.01	325.54	934.01	1.5177	185120	24131	3.917	1	4.5654e-05	9.1309e-05	0.00063226	TRUE
chr10:51582926-51582945	NCOA4	611	1530.2	611	1530.2	1.323	422430	55124	3.9149	1	4.5424e-05	9.0849e-05	0.00062957	TRUE
chr1:24973226-24973245	SRRM1	173.59	576.2	173.59	576.2	1.7251	81048	10580	3.9142	1	4.752e-05	9.5039e-05	0.00065443	TRUE
chr2:152112083-152112102	RBM43	99.716	379.67	99.716	379.67	1.9183	39188	5117.1	3.9136	1	4.9504e-05	9.9009e-05	0.00067805	TRUE
chrX:55744810-55744829	RRAGB	208.23	660.94	208.23	660.94	1.6616	102470	13430	3.9065	1	4.8588e-05	9.7177e-05	0.00066704	TRUE
chr6:15452402-15452421	JARID2	480	1262	480	1262	1.3928	305770	40161	3.9022	1	4.8058e-05	9.6116e-05	0.00066076	TRUE
chr14:70125344-70125363	KIAA0247	282.53	834.79	282.53	834.79	1.5596	152490	20038	3.9014	1	4.8944e-05	9.7888e-05	0.00067135	TRUE
chr2:231729742-231729761	ITM2C	224.85	700.3	224.85	700.3	1.6347	113030	14852	3.9013	1	4.945e-05	9.89e-05	0.00067744	TRUE
chr10:112343221-112343240	SMC3	340.58	964.59	340.58	964.59	1.4992	194690	25603	3.8998	1	4.8948e-05	9.7895e-05	0.00067137	TRUE
chr8:145138079-145138098	GPAA1	3326.7	546.7	3326.7	546.7	-2.6031	3864200	510310	3.8995	0	0.99995	9.6382e-05	0.00066223	FALSE
chr5:89701601-89701620	CETN3	221.92	692.92	221.92	692.92	1.6383	110920	14599	3.8982	1	5.0115e-05	0.00010023	0.0006853	TRUE
chr22:41527577-41527596	EP300	533.77	1371.1	533.77	1371.1	1.3594	350540	46165	3.897	1	4.9019e-05	9.8038e-05	0.00067221	TRUE
chr13:110895041-110895060	COL4A1	365.62	1017.7	365.62	1017.7	1.4743	212570	28101	3.8896	1	5.0943e-05	0.00010189	0.00069521	TRUE
chr1:223989893-223989912	TP53BP2	686.28	1670.4	686.28	1670.4	1.2821	484240	64204	3.8839	1	5.158e-05	0.00010316	0.00070279	TRUE
chr11:6640046-6640065	TPP1	102.17	384.46	102.17	384.46	1.9015	39843	5283	3.8837	1	5.5899e-05	0.0001118	0.00075556	TRUE
chr2:68691373-68691392	FBXO48	628.43	1554.6	628.43	1554.6	1.3053	428860	57196	3.8725	1	5.41e-05	0.0001082	0.00073376	TRUE
chr10:100018782-100018801	LOXL4	147.22	504.42	147.22	504.42	1.7698	63796	8525.1	3.8687	1	5.7926e-05	0.00011585	0.0007798	TRUE
chr5:40765030-40765049	PRKAA1	246.1	746.3	246.1	746.3	1.5966	125100	16719	3.8685	1	5.6366e-05	0.00011273	0.00076144	TRUE
chr9:123301413-123301432	CDK5RAP2	597.66	1492.6	597.66	1492.6	1.319	400460	53550	3.8674	1	5.5275e-05	0.00011055	0.00074808	TRUE
chr4:90034294-90034313	TIGD2	671.61	1637.6	671.61	1637.6	1.2846	466560	62409	3.8667	1	5.5356e-05	0.00011071	0.000749	TRUE
chr1:84944958-84944977	RPF1	169.19	559.48	169.19	559.48	1.7195	76163	10230	3.8588	1	5.9806e-05	0.00011961	0.00080173	TRUE
chrX:153788765-153788784	IKBKG	209.84	658.79	209.84	658.79	1.6459	100780	13566	3.8545	1	6.0142e-05	0.00012028	0.00080537	TRUE
chr12:6690799-6690818	CHD4	718.52	1724.7	718.52	1724.7	1.2621	506160	68192	3.853	1	5.8522e-05	0.00011704	0.00078689	TRUE
chr20:49195755-49195774	PTPN1	365.62	1010.3	365.62	1010.3	1.4638	207780	28101	3.8456	1	6.102e-05	0.00012204	0.00081535	TRUE
chr11:114314634-114314653	REXO2	840.47	1951.8	840.47	1951.8	1.2146	617530	83773	3.8396	1	6.172e-05	0.00012344	0.0008235	TRUE
chr16:8953095-8953114	CARHSP1	1675.6	50.022	1675.6	50.022	-5.0383	1321300	207290	3.8392	0	0.99994	0.00012344	0.0008235	FALSE
chr1:112269720-112269739	FAM212B	251.24	754.42	251.24	754.42	1.5825	126590	17179	3.839	1	6.3523e-05	0.00012705	0.00084447	TRUE
chr14:24657788-24657807	IPO4	386.15	1052.1	386.15	1052.1	1.4437	221740	30188	3.8328	1	6.4195e-05	0.00012839	0.00085222	TRUE
chr17:62265738-62265757	TEX2	158.21	529	158.21	529	1.7351	68745	9368.4	3.8309	1	6.7271e-05	0.00013454	0.00088808	TRUE
chr6:35438356-35438375	RPL10A	560.17	1409.6	560.17	1409.6	1.3298	360790	49184	3.8303	1	6.4377e-05	0.00012875	0.00085439	TRUE
chr1:232650249-232650268	SIPA1L2	689.95	1663.7	689.95	1663.7	1.2686	474090	64655	3.8295	1	6.4414e-05	0.00012883	0.00085479	TRUE
chr20:21492695-21492714	NKX2-2	808.6	1887.9	808.6	1887.9	1.2222	582420	79629	3.8247	1	6.5601e-05	0.0001312	0.00086845	TRUE
chr11:13466646-13466665	BTBD10	332.39	934.01	332.39	934.01	1.4878	180980	24798	3.8205	1	6.7781e-05	0.00013556	0.00089398	TRUE
chr21:34799227-34799246	IFNGR2	478.05	1239.1	478.05	1239.1	1.3722	289570	39947	3.8076	1	7.076e-05	0.00014152	0.00092768	TRUE
chr17:73038328-73038347	ATP5H	2429.3	245.19	2429.3	245.19	-3.3033	2385300	337660	3.8052	0	0.99993	0.00014169	0.00092857	FALSE
chr10:73594176-73594195	PSAP	4943.9	1417.9	4943.9	1417.9	-1.8012	6216500	858860	3.8049	0	0.99993	0.00014186	0.00092959	FALSE
chr17:79880897-79880916	MAFG	585.58	1453.3	585.58	1453.3	1.3099	376450	52133	3.8002	1	7.2651e-05	0.0001453	0.00094954	TRUE
chr19:4651938-4651957	TNFAIP8L1	4738.5	1314.6	4738.5	1314.6	-1.849	5861300	812270	3.7992	0	0.99993	0.00014517	0.00094876	FALSE
chr22:41527577-41527596	EP300	558.11	1398.2	558.11	1398.2	1.3234	352880	48948	3.7972	1	7.3595e-05	0.00014719	0.00096023	TRUE
chr10:105882801-105882820	SFR1	375.74	1022.6	375.74	1022.6	1.442	209220	29125	3.7904	1	7.6263e-05	0.00015253	0.00099014	TRUE
chr11:13410587-13410606	BTBD10	313.11	886.91	313.11	886.91	1.4991	164620	22930	3.7893	1	7.702e-05	0.00015404	0.00099909	TRUE
chr3:139258285-139258304	RBP1	414.19	1103.2	414.19	1103.2	1.4112	237390	33096	3.7875	1	7.6951e-05	0.0001539	0.00099834	TRUE
chr12:64854019-64854038	TBK1	289.37	833.97	289.37	833.97	1.5238	148290	20676	3.7874	1	7.785e-05	0.0001557	0.0010085	TRUE
chr8:145138743-145138762	GPAA1	4171.4	1034.9	4171.4	1034.9	-2.01	4919000	687010	3.785	0	0.99992	0.00015373	0.00099736	FALSE
chr9:101980962-101980981	ALG2	264.77	777.77	264.77	777.77	1.551	131580	18403	3.7816	1	7.9957e-05	0.00015991	0.0010322	TRUE
chr4:83350444-83350463	HNRNPDL	61.524	258.6	61.524	258.6	2.0538	19420	2719.2	3.7793	1	8.9247e-05	0.00017849	0.001137	TRUE
chr2:175439950-175439969	WIPF1	628.43	1531	628.43	1531	1.2833	407280	57196	3.7738	1	8.0737e-05	0.00016147	0.0010409	TRUE
chr2:219824615-219824634	CDK5R2	531.75	1339.2	531.75	1339.2	1.3309	326010	45936	3.7675	1	8.2991e-05	0.00016598	0.0010669	TRUE
chr1:204379564-204379583	PPP1R15B	544.53	1363.7	544.53	1363.7	1.3229	335520	47390	3.763	1	8.4465e-05	0.00016893	0.0010832	TRUE
chr1:145688189-145688208	RNF115	574.59	1422.8	574.59	1422.8	1.3066	359720	50853	3.7613	1	8.4969e-05	0.00016994	0.001089	TRUE
chr11:61578325-61578344	FADS1	2654.3	352.99	2654.3	352.99	-2.9071	2648100	379320	3.7596	0	0.99991	0.00017018	0.0010904	FALSE
chr12:6562392-6562411	TAPBPL	209.21	646.18	209.21	646.18	1.6224	95472	13513	3.7591	1	8.8446e-05	0.00017689	0.0011282	TRUE
chr19:17622565-17622584	PGLS	2910.3	461.67	2910.3	461.67	-2.6536	2997900	428090	3.7547	0	0.99991	0.00017356	0.0011093	FALSE
chr2:96933641-96933660	CIAO1	272.75	790.5	272.75	790.5	1.5317	134030	19133	3.7431	1	9.3154e-05	0.00018631	0.0011797	TRUE
chr7:2687641-2687660	TTYH3	588.87	1446.4	588.87	1446.4	1.295	367670	52519	3.7419	1	9.1799e-05	0.0001836	0.0011651	TRUE
chr19:42703845-42703864	DEDD2	510.31	1290.7	510.31	1290.7	1.337	304520	43521	3.7409	1	9.2356e-05	0.00018471	0.001171	TRUE
chr1:201618126-201618145	NAV1	3188.3	595.86	3188.3	595.86	-2.4178	3360300	482600	3.7377	0	0.99991	0.00018572	0.0011764	FALSE
chr3:62307650-62307669	C3orf14	47.903	213.21	47.903	213.21	2.131	13663	1959.8	3.734	1	0.00010952	0.00021905	0.0013574	TRUE
chr2:27121460-27121479	DPYSL5	388.11	1037.3	388.11	1037.3	1.416	210750	30389	3.7242	1	9.9253e-05	0.00019851	0.0012472	TRUE
chr6:33284343-33284362	ZBTB22	917.37	2058	917.37	2058	1.1648	650510	93978	3.7207	1	9.9461e-05	0.00019892	0.0012495	TRUE
chr21:32617885-32617904	TIAM1	452.64	1170.1	452.64	1170.1	1.3682	257370	37185	3.7206	1	0.00010033	0.00020066	0.0012592	TRUE
chr16:67977964-67977983	LCAT	5717.4	1927.2	5717.4	1927.2	-1.5683	7182600	1039600	3.7172	0	0.9999	0.00020142	0.001263	FALSE
chr12:113758999-113759018	SLC8B1	944.36	2103.4	944.36	2103.4	1.1544	671640	97625	3.7094	1	0.00010401	0.00020802	0.0012992	TRUE
chr1:891528-891547	NOC2L	2454.4	306.78	2454.4	306.78	-2.996	2306100	342230	3.7015	0	0.99989	0.00021432	0.0013326	FALSE
chr17:38519784-38519803	GJD3	3196	625.36	3196	625.36	-2.3516	3304000	484130	3.6996	0	0.99989	0.00021596	0.0013417	FALSE
chr11:86519202-86519221	PRSS23	264.93	766.72	264.93	766.72	1.5295	125900	18417	3.6976	1	0.00011168	0.00022336	0.0013808	TRUE
chr19:46215556-46215575	FBXO46	653.04	1559.7	653.04	1559.7	1.2547	411010	60154	3.6966	1	0.00010966	0.00021932	0.001359	TRUE
chr3:47814328-47814347	SMARCC1	398.81	1054.1	398.81	1054.1	1.4	214680	31493	3.6924	1	0.00011247	0.00022494	0.001389	TRUE
chr1:57044640-57044659	PPAP2B	532.79	1322.7	532.79	1322.7	1.3102	311980	46055	3.6808	1	0.00011703	0.00023405	0.001437	TRUE
chr1:223989893-223989912	TP53BP2	895.4	2005.9	895.4	2005.9	1.1627	616580	91034	3.6805	1	0.00011655	0.00023311	0.0014326	TRUE
chrX:118586043-118586062	SLC25A43	620.74	1493.6	620.74	1493.6	1.2654	380940	56279	3.6793	1	0.00011744	0.00023489	0.0014414	TRUE
chr12:56417470-56417489	IKZF4	1014.1	2218.3	1014.1	2218.3	1.1285	725060	107190	3.6781	1	0.0001176	0.0002352	0.0014433	TRUE
chr20:51871756-51871775	TSHZ2	377.93	1007.9	377.93	1007.9	1.4127	198400	29348	3.677	1	0.00011964	0.00023927	0.0014646	TRUE
chr6:31696709-31696728	DDAH2	879.84	1975.4	879.84	1975.4	1.1659	600170	88963	3.6732	1	0.00011995	0.0002399	0.0014681	TRUE
chr19:4652001-4652020	TNFAIP8L1	4747.2	1438.3	4747.2	1438.3	-1.722	5474500	814250	3.6671	0	0.99988	0.00024529	0.0014962	FALSE
chr2:161159871-161159890	RBMS1	420.37	1093.9	420.37	1093.9	1.3777	226830	33745	3.6666	1	0.00012429	0.00024859	0.0015135	TRUE
chr17:73322001-73322020	GRB2	305.99	852.83	305.99	852.83	1.4758	149510	22248	3.6662	1	0.00012562	0.00025124	0.0015279	TRUE
chr1:32542802-32542821	TMEM39B	295.24	829.05	295.24	829.05	1.4864	142480	21228	3.6638	1	0.00012696	0.00025392	0.0015416	TRUE
chr8:21927025-21927044	DMTN	145.66	481.35	145.66	481.35	1.7176	56344	8407.2	3.6611	1	0.00013302	0.00026603	0.0016043	TRUE
chr7:30065992-30066011	FKBP14	275.68	785.58	275.68	785.58	1.5074	130000	19403	3.6605	1	0.00012892	0.00025784	0.0015621	TRUE
chr12:117423096-117423115	FBXW8	6226	2287.1	6226	2287.1	-1.4444	7757600	1162900	3.6527	0	0.99987	0.00025947	0.0015709	FALSE
chr21:47754569-47754588	PCNT	532.84	1316.6	532.84	1316.6	1.3034	307140	46060	3.6519	1	0.00013101	0.00026202	0.0015837	TRUE
chr1:36106985-36107004	PSMB2	612.96	1471.1	612.96	1471.1	1.2617	368230	55355	3.6475	1	0.00013302	0.00026605	0.0016043	TRUE
chr16:521308-521327	RAB11FIP3	3099	616.66	3099	616.66	-2.3274	3081000	464920	3.6458	0	0.99987	0.00026652	0.0016069	FALSE
chr10:51610427-51610446	TIMM23	327.4	895.76	327.4	895.76	1.4493	161520	24311	3.6452	1	0.00013601	0.00027202	0.001636	TRUE
chr14:94772533-94772552	SERPINA6	72.511	284.17	72.511	284.17	1.9558	22399	3371.6	3.6451	1	0.00014948	0.00029896	0.0017768	TRUE
chr19:13059525-13059544	RAD23A	732.22	1695.8	732.22	1695.8	1.2105	464250	69905	3.6445	1	0.00013433	0.00026867	0.001618	TRUE
chr12:1042196-1042215	RAD52	275.76	782.68	275.76	782.68	1.5016	128490	19410	3.6385	1	0.00014046	0.00028092	0.0016828	TRUE
chr20:44444247-44444266	UBE2C	245	713.86	245	713.86	1.539	109910	16622	3.6367	1	0.00014217	0.00028434	0.0017004	TRUE
chr4:56236098-56236117	SRD5A3	553.72	1354	553.72	1354	1.2884	320200	48443	3.6359	1	0.00013934	0.00027867	0.0016713	TRUE
chr3:72890276-72890295	SHQ1	536.14	1319.6	536.14	1319.6	1.2978	306870	46434	3.6355	1	0.00013959	0.00027918	0.001674	TRUE
chr11:65655141-65655160	FIBP	637.4	1514.6	637.4	1514.6	1.2473	384730	58270	3.6339	1	0.00014017	0.00028035	0.0016797	TRUE
chr19:45504878-45504897	RELB	4078.2	1111.1	4078.2	1111.1	-1.875	4401800	666900	3.6338	0	0.99986	0.00027925	0.0016742	FALSE
chr10:77159663-77159682	ZNF503	735.16	1697.5	735.16	1697.5	1.2061	463000	70272	3.6301	1	0.00014206	0.00028413	0.0016994	TRUE
chr7:6621766-6621785	ZDHHC4	284.48	800.34	284.48	800.34	1.489	133060	20220	3.6278	1	0.00014623	0.00029245	0.001743	TRUE
chr3:192635591-192635610	MB21D2	553.72	1352	553.72	1352	1.2863	318630	48443	3.627	1	0.00014425	0.00028849	0.0017219	TRUE
chr16:521308-521327	RAB11FIP3	4370.4	1273.3	4370.4	1273.3	-1.7784	4796000	730390	3.6242	0	0.99986	0.00028989	0.0017289	FALSE
chr12:113770519-113770538	SLC8B1	524	1293.2	524	1293.2	1.3017	295820	45059	3.6236	1	0.00014626	0.00029253	0.0017432	TRUE
chrX:53681012-53681031	HUWE1	736.14	1697.5	736.14	1697.5	1.2042	462060	70395	3.6232	1	0.00014588	0.00029176	0.0017393	TRUE
chr12:116457670-116457689	MED13L	216.05	646.18	216.05	646.18	1.5761	92506	14095	3.623	1	0.00015081	0.00030162	0.0017906	TRUE
chr2:110372715-110372734	SOWAHC	469.12	1183.9	469.12	1183.9	1.3336	255420	38971	3.6206	1	0.00014828	0.00029656	0.0017644	TRUE
chr14:53348169-53348188	FERMT2	90.917	334.57	90.917	334.57	1.8682	29683	4534	3.6185	1	0.00016252	0.00032505	0.0019114	TRUE
chr3:131388528-131388547	CPNE4	795.42	1805.3	795.42	1805.3	1.1814	509920	77929	3.6176	1	0.00014903	0.00029806	0.0017724	TRUE
chr5:140175644-140175663	PCDHA2	770.35	1759	770.35	1759	1.1901	488670	74721	3.6166	1	0.00014961	0.00029922	0.0017782	TRUE
chr12:49217179-49217198	CACNB3	1223	2561.8	1223	2561.8	1.0661	896160	137080	3.6159	1	0.00014973	0.00029946	0.0017793	TRUE
chr19:45506213-45506232	RELB	3649.4	909.41	3649.4	909.41	-2.0035	3753800	576320	3.6105	0	0.99985	0.00030557	0.0018117	FALSE
chr11:2181139-2181158	INS	714.63	1653.2	714.63	1653.2	1.2088	440430	67708	3.6069	1	0.0001554	0.00031081	0.001838	TRUE
chr17:5383407-5383426	DERL2	142.73	469.05	142.73	469.05	1.7095	53244	8186.1	3.6067	1	0.00016449	0.00032897	0.0019319	TRUE
chr19:34263349-34263368	CHST8	499.56	1240.7	499.56	1240.7	1.3107	274650	42322	3.6026	1	0.0001587	0.00031741	0.0018717	TRUE
chr22:31059849-31059868	DUSP18	363.67	965.17	363.67	965.17	1.4057	180900	27904	3.6009	1	0.00016096	0.00032192	0.001895	TRUE
chr16:23691467-23691486	PLK1	597.66	1430.7	597.66	1430.7	1.2579	346940	53550	3.5997	1	0.00016008	0.00032016	0.0018859	TRUE
chr16:8953094-8953113	CARHSP1	2351.1	319.81	2351.1	319.81	-2.8742	2063100	323450	3.5994	0	0.99984	0.00031901	0.0018802	FALSE
chr13:25875919-25875938	NUPL1	221.93	656.83	221.93	656.83	1.5611	94569	14600	3.5993	1	0.00016503	0.00033006	0.0019369	TRUE
chr15:81271777-81271796	MESDC2	19.552	108.24	19.552	108.24	2.4102	3933	607.51	3.5983	1	0.00020367	0.00040735	0.0023209	TRUE
chr19:37038818-37038837	ZNF529	159.35	509.24	159.35	509.24	1.6699	61210	9457.3	3.5979	1	0.00016899	0.00033797	0.0019782	TRUE
chr11:110327660-110327679	FDX1	415.29	1069.8	415.29	1069.8	1.363	214190	33211	3.5915	1	0.00016628	0.00033257	0.00195	TRUE
chr6:119332476-119332495	FAM184A	105.58	372.29	105.58	372.29	1.8083	35567	5514.9	3.5915	1	0.00017824	0.00035648	0.0020725	TRUE
chr11:67059080-67059099	ANKRD13D	945.94	11.799	945.94	11.799	-6.2091	436300	97838	3.5908	0	0.99984	0.00032963	0.0019352	FALSE
chr1:95293167-95293186	SLC44A3	285.46	797.06	285.46	797.06	1.4782	130870	20311	3.5898	1	0.00016929	0.00033857	0.0019813	TRUE
chr12:53709182-53709201	AAAS	104.37	368.73	104.37	368.73	1.811	34942	5432.3	3.5867	1	0.00018167	0.00036334	0.0021067	TRUE
chr8:145545015-145545034	DGAT1	499.56	1237.4	499.56	1237.4	1.3069	272220	42322	3.5867	1	0.00016873	0.00033745	0.0019753	TRUE
chr10:93024185-93024204	PCGF5	334.34	901.21	334.34	901.21	1.4278	160670	24990	3.5859	1	0.00017088	0.00034177	0.0019977	TRUE
chr9:127620290-127620309	RPL35	5536.1	1956.7	5536.1	1956.7	-1.5	6405900	996530	3.5856	0	0.99983	0.00033628	0.0019696	FALSE
chr10:51579194-51579213	NCOA4	593.27	1418.9	593.27	1418.9	1.2566	340800	53033	3.585	1	0.00016938	0.00033875	0.0019822	TRUE
chr12:58149481-58149500	MARCH9	696.54	1613.5	696.54	1613.5	1.2108	420450	65467	3.5839	1	0.00016978	0.00033956	0.0019863	TRUE
chr3:53215498-53215517	PRKCD	2454.8	369.83	2454.8	369.83	-2.7273	2173500	342300	3.5838	0	0.99983	0.00033864	0.0019816	FALSE
chr17:48431076-48431095	XYLT2	6001.9	2231	6001.9	2231	-1.4273	7109700	1108200	3.5821	0	0.99983	0.00034081	0.0019931	FALSE
chr19:55740061-55740080	TMEM86B	230.72	674.52	230.72	674.52	1.5437	98483	15363	3.5807	1	0.00017691	0.00035382	0.0020594	TRUE
chr6:31127417-31127436	TCF19	1456.8	2943.9	1456.8	2943.9	1.0144	1105800	172490	3.5806	1	0.00017141	0.00034283	0.0020032	TRUE
chr5:175792648-175792667	ARL10	605.35	1439.5	605.35	1439.5	1.2483	347910	54456	3.5746	1	0.00017623	0.00035246	0.0020526	TRUE
chr19:8046029-8046048	ELAVL1	148.32	479.84	148.32	479.84	1.6872	54953	8608.6	3.5731	1	0.00018666	0.00037332	0.0021549	TRUE
chr2:160335105-160335124	BAZ2B	246.36	708.5	246.36	708.5	1.5202	106790	16742	3.5717	1	0.00018256	0.00036513	0.0021151	TRUE
chr6:99930747-99930766	USP45	511.29	1257.1	511.29	1257.1	1.2962	278120	43630	3.5705	1	0.00017941	0.00035882	0.0020835	TRUE
chr9:99525872-99525891	ZNF510	208.23	621.58	208.23	621.58	1.5732	85429	13430	3.5668	1	0.00018746	0.00037493	0.0021628	TRUE
chr16:87902783-87902802	SLC7A5	948.28	2065.6	948.28	2065.6	1.1224	624260	98156	3.5665	1	0.00018114	0.00036228	0.0021014	TRUE
chr3:62317031-62317050	C3orf14	358.16	947.87	358.16	947.87	1.4016	173880	27350	3.5658	1	0.00018415	0.00036829	0.0021303	TRUE
chr9:139571110-139571129	AGPAT2	506.4	1246.4	506.4	1246.4	1.2978	273830	43084	3.5653	1	0.00018306	0.00036612	0.0021192	TRUE
chr6:31127417-31127436	TCF19	1093	2319	1093	2319	1.0846	751620	118270	3.5651	1	0.00018199	0.00036399	0.0021095	TRUE
chr7:30185860-30185879	C7orf41	2532.4	412.97	2532.4	412.97	-2.6135	2245900	356590	3.5648	0	0.99982	0.00036416	0.00211	FALSE
chr2:220082515-220082534	ABCB6	611.98	1449	611.98	1449	1.2421	350290	55239	3.5613	1	0.0001854	0.00037079	0.0021422	TRUE
chr19:47634208-47634227	SAE1	671.27	1560.5	671.27	1560.5	1.2158	395320	62368	3.5605	1	0.00018575	0.00037151	0.0021453	TRUE
chr5:147051333-147051352	JAKMIP2	258.09	732.28	258.09	732.28	1.5009	112430	17796	3.5547	1	0.00019437	0.00038875	0.0022312	TRUE
chr8:131165033-131165052	ASAP1	345.09	918.43	345.09	918.43	1.4096	164360	26049	3.5523	1	0.00019409	0.00038818	0.0022281	TRUE
chr1:89479010-89479029	GBP3	4701.1	1519.2	4701.1	1519.2	-1.6291	5062400	803860	3.5491	0	0.99981	0.00038658	0.0022203	FALSE
chr8:144896219-144896238	SCRIB	677.48	1567.1	677.48	1567.1	1.2086	395680	63126	3.5407	1	0.00020026	0.00040051	0.0022892	TRUE
chr19:9641718-9641737	ZNF426	182.81	559.26	182.81	559.26	1.6079	70855	11323	3.5377	1	0.00021085	0.00042169	0.0023917	TRUE
chr6:42823591-42823610	GLTSCR1L	317.72	858.57	317.72	858.57	1.4313	146260	23373	3.5377	1	0.00020573	0.00041145	0.0023417	TRUE
chr19:40023344-40023363	EID2B	4636.8	1494.1	4636.8	1494.1	-1.6332	4938200	789440	3.5372	0	0.9998	0.00040443	0.0023076	FALSE
chr17:7132964-7132983	DVL2	390.06	1008.6	390.06	1008.6	1.3684	191310	30590	3.5367	1	0.00020524	0.00041047	0.0023365	TRUE
chr19:676485-676504	FSTL3	579.72	1381.7	579.72	1381.7	1.2516	321620	51449	3.5359	1	0.0002043	0.0004086	0.0023271	TRUE
chr11:72437981-72438000	ARAP1	275.76	767.94	275.76	767.94	1.4742	121120	19410	3.5327	1	0.00021073	0.00042147	0.0023913	TRUE
chr7:24324983-24325002	NPY	2224	4160.8	2224	4160.8	0.90337	1875500	300680	3.532	1	0.00020619	0.00041239	0.0023468	TRUE
chr1:232650249-232650268	SIPA1L2	908.19	1983.6	908.19	1983.6	1.1262	578290	92745	3.5314	1	0.000207	0.00041401	0.0023552	TRUE
chr11:114314634-114314653	REXO2	735.16	1671.2	735.16	1671.2	1.1837	438100	70272	3.5311	1	0.0002075	0.00041501	0.00236	TRUE
chr20:49510099-49510118	ADNP	897.44	1964	897.44	1964	1.129	568730	91306	3.5295	1	0.00020845	0.0004169	0.0023693	TRUE
chr16:24567170-24567189	RBBP6	396.61	1020.6	396.61	1020.6	1.3615	194700	31266	3.5291	1	0.00021109	0.00042217	0.0023942	TRUE
chr18:60225982-60226001	ZCCHC2	113.16	387.41	113.16	387.41	1.7665	37606	6039.2	3.529	1	0.00022489	0.00044978	0.002527	TRUE
chr10:73594176-73594195	PSAP	3275	782.3	3275	782.3	-2.0643	3106700	499910	3.5277	0	0.99979	0.00041911	0.00238	FALSE
chr3:170724995-170725014	SLC2A2	864.2	1903.3	864.2	1903.3	1.1381	539840	86893	3.525	1	0.00021212	0.00042424	0.0024049	TRUE
chr2:68691374-68691393	FBXO48	118.65	401.18	118.65	401.18	1.749	39909	6426.1	3.5243	1	0.00022811	0.00045622	0.0025576	TRUE
chr8:89209422-89209441	MMP16	328.5	879.05	328.5	879.05	1.4173	151550	24418	3.5232	1	0.00021702	0.00043404	0.0024512	TRUE
chr15:40911185-40911204	CASC5	67.455	262.41	67.455	262.41	1.9441	19003	3067.3	3.5201	1	0.00024279	0.00048557	0.0026977	TRUE
chr4:56225561-56225580	SRD5A3	449.35	1124.9	449.35	1124.9	1.3219	228160	36830	3.52	1	0.00021791	0.00043581	0.0024599	TRUE
chr10:105165819-105165838	PDCD11	3751.9	1031.5	3751.9	1031.5	-1.8619	3700400	597680	3.5196	0	0.99978	0.00043219	0.002442	FALSE
chr11:72423466-72423485	ARAP1	201.39	600.26	201.39	600.26	1.5709	79549	12854	3.5181	1	0.00022587	0.00045174	0.0025363	TRUE
chr1:115258659-115258678	NRAS	753.73	1701.6	753.73	1701.6	1.1737	449180	72612	3.5174	1	0.00021847	0.00043693	0.0024657	TRUE
chr5:60448686-60448705	NDUFAF2	294.26	805.26	294.26	805.26	1.4493	130560	21136	3.5149	1	0.00022476	0.00044952	0.0025256	TRUE
chr16:71898100-71898119	ZNF821	349	920.07	349	920.07	1.3959	163060	26437	3.5122	1	0.00022581	0.00045162	0.0025358	TRUE
chr6:118801644-118801663	CEP85L	230.71	665.86	230.71	665.86	1.525	94676	15363	3.5108	1	0.00023063	0.00046126	0.0025828	TRUE
chr15:40865731-40865750	RPUSD2	421.88	1067.8	421.88	1067.8	1.3377	208630	33905	3.5081	1	0.00022817	0.00045634	0.002558	TRUE
chr17:46052607-46052626	CDK5RAP3	82.399	303.83	82.399	303.83	1.8699	24516	3985.9	3.5073	1	0.00025033	0.00050065	0.0027713	TRUE
chr4:174169190-174169209	GALNT7	194.54	583.04	194.54	583.04	1.5786	75464	12285	3.5051	1	0.00023762	0.00047524	0.0026495	TRUE
chr20:3802766-3802785	AP5S1	775.24	1736.8	775.24	1736.8	1.1627	462310	75344	3.5031	1	0.00023044	0.00046089	0.002581	TRUE
chr20:33346676-33346695	NCOA6	232.67	669.14	232.67	669.14	1.52	95253	15533	3.502	1	0.00023824	0.00047647	0.0026555	TRUE
chr10:73581636-73581655	PSAP	2127.3	281.27	2127.3	281.27	-2.9145	1703900	283610	3.5014	0	0.99977	0.00046278	0.0025905	FALSE
chrX:152954218-152954237	SLC6A8	335.09	888.88	335.09	888.88	1.4048	153340	25063	3.4981	1	0.00023839	0.00047679	0.0026572	TRUE
chr2:74900630-74900649	SEMA4F	307.62	830.87	307.62	830.87	1.4305	136890	22403	3.4958	1	0.00024112	0.00048224	0.0026818	TRUE
chr8:145542543-145542562	DGAT1	567.01	1348.1	567.01	1348.1	1.248	305070	49974	3.4941	1	0.00023914	0.00047828	0.0026631	TRUE
chr21:32598189-32598208	TIAM1	1230.5	2523.1	1230.5	2523.1	1.0354	835400	138190	3.4772	1	0.0002535	0.00050699	0.0028016	TRUE
chr2:54163226-54163245	PSME4	364.65	946.31	364.65	946.31	1.3734	169170	28002	3.476	1	0.00025829	0.00051659	0.0028483	TRUE
chr20:31074542-31074561	C20orf112	383.22	984.03	383.22	984.03	1.3582	180490	29888	3.4753	1	0.00025862	0.00051724	0.0028515	TRUE
chr21:34799227-34799246	IFNGR2	540.53	1293	540.53	1293	1.2567	283100	46935	3.4733	1	0.00025868	0.00051736	0.0028521	TRUE
chr1:249142643-249142662	ZNF672	4835.1	1663.7	4835.1	1663.7	-1.5386	5029000	834120	3.4726	0	0.99974	0.00051548	0.0028435	FALSE
chr8:144358953-144358972	GLI4	1214.2	2490.4	1214.2	2490.4	1.0358	814380	135790	3.4633	1	0.00026688	0.00053377	0.0029303	TRUE
chr8:144358593-144358612	GLI4	705.33	1598.8	705.33	1598.8	1.1795	399140	66554	3.4633	1	0.00026761	0.00053522	0.0029368	TRUE
chr5:180657791-180657810	TRIM41	495.64	1203.8	495.64	1203.8	1.2785	250740	41887	3.4601	1	0.00027212	0.00054424	0.0029803	TRUE
chr16:1820709-1820728	NME3	116.46	390.36	116.46	390.36	1.7364	37511	6270.7	3.4589	1	0.00029181	0.00058363	0.0031633	TRUE
chr14:93652959-93652978	TMEM251	162.28	502.68	162.28	502.68	1.6251	57934	9686.1	3.4587	1	0.0002856	0.00057121	0.0031064	TRUE
chr16:67977964-67977983	LCAT	4296.6	1374.4	4296.6	1374.4	-1.6437	4269600	714220	3.4579	0	0.99973	0.0005443	0.0029805	FALSE
chr1:206778806-206778825	EIF2D	792.84	1754	792.84	1754	1.1446	461950	77597	3.4506	1	0.00028033	0.00056065	0.0030587	TRUE
chr10:51610426-51610445	TIMM23	717.56	1617.1	717.56	1617.1	1.1711	404580	68073	3.4477	1	0.00028354	0.00056709	0.0030878	TRUE
chr6:34309641-34309660	NUDT3	567.01	1337.5	567.01	1337.5	1.2366	296800	49974	3.4464	1	0.00028561	0.00057121	0.0031064	TRUE
chr9:123301413-123301432	CDK5RAP2	595.36	1390.8	595.36	1390.8	1.2227	316330	53279	3.4459	1	0.00028594	0.00057189	0.0031098	TRUE
chr10:22292186-22292205	DNAJC1	186.72	558.44	186.72	558.44	1.5754	69086	11641	3.4451	1	0.00029782	0.00059565	0.0032209	TRUE
chr8:131370326-131370345	ASAP1	361.71	934.83	361.71	934.83	1.3674	164230	27707	3.4431	1	0.00029191	0.00058383	0.003164	TRUE
chr3:88189157-88189176	ZNF654	342.78	895.76	342.78	895.76	1.3832	152900	25820	3.4414	1	0.00029421	0.00058843	0.0031859	TRUE
chr1:231003938-231003957	C1orf198	3422.6	920.89	3422.6	920.89	-1.8928	3129300	529730	3.4384	0	0.99971	0.00058512	0.0031703	FALSE
chr5:80608359-80608378	ZCCHC9	711.7	1604	711.7	1604	1.1712	398080	67343	3.4384	1	0.00029352	0.00058704	0.0031795	TRUE
chr16:71913841-71913860	ZNF821	478.05	1165.3	478.05	1165.3	1.2836	236130	39947	3.4383	1	0.00029514	0.00059028	0.0031949	TRUE
chr2:175450243-175450262	WIPF1	605.14	1407.2	605.14	1407.2	1.2161	321620	54430	3.4377	1	0.00029473	0.00058945	0.0031909	TRUE
chr1:36437795-36437814	AGO3	1472.2	98.327	1472.2	98.327	-3.8906	943750	174890	3.437	0	0.99971	0.00058816	0.0031847	FALSE
chr7:117874801-117874820	ANKRD7	829.99	1815.5	829.99	1815.5	1.1283	485650	82404	3.4332	1	0.00029879	0.00059757	0.0032298	TRUE
chr10:92982703-92982722	PCGF5	120.85	399.21	120.85	399.21	1.7156	38741	6582.5	3.4309	1	0.0003228	0.00064559	0.0034522	TRUE
chr5:110837726-110837745	STARD4	221.93	636.18	221.93	636.18	1.5151	85802	14600	3.4284	1	0.00031401	0.00062802	0.0033695	TRUE
chr11:2154774-2154793	IGF2	1273.3	2576.2	1273.3	2576.2	1.016	848700	144540	3.4268	1	0.00030544	0.00061088	0.0032907	TRUE
chr10:8051253-8051272	TAF3	840.74	1831.1	840.74	1831.1	1.1221	490420	83809	3.421	1	0.00031251	0.00062502	0.003356	TRUE
chr12:88429455-88429474	C12orf29	918.95	1968.1	918.95	1968.1	1.0979	550320	94190	3.4184	1	0.00031541	0.00063082	0.0033821	TRUE
chr9:139137526-139137545	QSOX2	638.31	1464.1	638.31	1464.1	1.1964	340960	58380	3.4177	1	0.00031709	0.00063418	0.0033991	TRUE
chr8:104068134-104068153	ATP6V1C1	461.43	1128.8	461.43	1128.8	1.2888	222690	38135	3.4174	1	0.00031895	0.00063789	0.0034167	TRUE
chr6:167438333-167438352	FGFR1OP	418.41	1043.1	418.41	1043.1	1.3158	195100	33540	3.4109	1	0.00032746	0.00065492	0.0034967	TRUE
chr20:51871756-51871775	TSHZ2	390.06	986.49	390.06	986.49	1.3364	177860	30590	3.4101	1	0.00032894	0.00065788	0.0035096	TRUE
chr9:112924391-112924410	PALM2-AKAP2	377.93	961.64	377.93	961.64	1.345	170360	29348	3.4072	1	0.00033268	0.00066536	0.0035447	TRUE
chr9:128677986-128678005	PBX3	1710.6	175.02	1710.6	175.02	-3.2815	1179000	212990	3.4028	0	0.99967	0.00066696	0.0035507	FALSE
chr5:64967799-64967818	SGTB	114.38	380.49	114.38	380.49	1.7253	35408	6124.6	3.4004	1	0.00036255	0.00072509	0.0038157	TRUE
chr5:58334689-58334708	PDE4D	455.94	1114	455.94	1114	1.287	216550	37540	3.3966	1	0.0003443	0.00068861	0.0036485	TRUE
chr17:43246978-43246997	HEXIM2	331.41	865.13	331.41	865.13	1.3816	142430	24702	3.3958	1	0.00034823	0.00069646	0.0036843	TRUE
chr5:140699529-140699548	TAF7	453.61	1108.7	453.61	1108.7	1.2874	214560	37289	3.3923	1	0.00034982	0.00069964	0.0036994	TRUE
chr12:51442133-51442152	LETMD1	1670.7	167.29	1670.7	167.29	-3.3124	1130200	206500	3.3889	0	0.99965	0.00070175	0.0037094	FALSE
chr11:63719903-63719922	NAA40	394.95	992.23	394.95	992.23	1.3268	178370	31094	3.3872	1	0.00035757	0.00071513	0.0037714	TRUE
chr13:110895041-110895060	COL4A1	431.77	1064.9	431.77	1064.9	1.3004	200420	34951	3.3865	1	0.00035767	0.00071535	0.0037723	TRUE
chr22:35658385-35658404	HMGXB4	360.74	923.35	360.74	923.35	1.3535	158270	27609	3.386	1	0.00036	0.00072001	0.0037932	TRUE
chrY:15029421-15029440	DDX3Y	861.34	1856.4	861.34	1856.4	1.107	495090	86515	3.3831	1	0.00035901	0.00071801	0.0037838	TRUE
chr1:894355-894374	NOC2L	1687.5	175.02	1687.5	175.02	-3.2619	1143800	209230	3.3821	0	0.99964	0.00071943	0.0037906	FALSE
chr12:69326559-69326578	CPM	309.82	818.08	309.82	818.08	1.3979	129170	22613	3.3799	1	0.00036982	0.00073965	0.0038828	TRUE
chr3:52492823-52492842	NISCH	643.81	1464.1	643.81	1464.1	1.1841	336430	59040	3.3759	1	0.00036934	0.00073869	0.0038781	TRUE
chr20:49195755-49195774	PTPN1	295.54	787.6	295.54	787.6	1.4111	121060	21256	3.3751	1	0.00037705	0.0007541	0.0039482	TRUE
chr22:41257950-41257969	DNAJB7	606.11	1394	606.11	1394	1.2003	310420	54545	3.3737	1	0.00037258	0.00074516	0.0039089	TRUE
chr17:79684058-79684077	SLC25A10	1695.2	182.87	1695.2	182.87	-3.2056	1143500	210470	3.3671	0	0.99962	0.00075953	0.0039736	FALSE
chrX:134680709-134680728	DDX26B	344.12	886.45	344.12	886.45	1.3626	147060	25952	3.3665	1	0.000387	0.00077401	0.0040334	TRUE
chr22:24237286-24237305	MIF	3276.2	899.69	3276.2	899.69	-1.8633	2823800	500150	3.3616	0	0.99961	0.0007749	0.0040375	FALSE
chr17:43240196-43240215	HEXIM2	804.21	1749.2	804.21	1749.2	1.1201	446540	79061	3.361	1	0.00038917	0.00077835	0.0040538	TRUE
chr5:93111904-93111923	FAM172A	246.1	680.42	246.1	680.42	1.4635	94320	16719	3.359	1	0.00040263	0.00080526	0.0041723	TRUE
chr11:373746-373765	B4GALNT4	4252.6	1434.2	4252.6	1434.2	-1.5674	3971600	704620	3.3576	0	0.99961	0.00078609	0.0040863	FALSE
chr10:103368622-103368641	DPCD	177.92	528.92	177.92	528.92	1.5664	61598	10928	3.3576	1	0.00041132	0.00082263	0.004251	TRUE
chr11:63719903-63719922	NAA40	410.89	1017.7	410.89	1017.7	1.3064	184100	32751	3.353	1	0.00040445	0.0008089	0.0041889	TRUE
chr1:201618126-201618145	NAV1	2356	454.29	2356	454.29	-2.3721	1808300	324330	3.3512	0	0.9996	0.00080475	0.0041706	FALSE
chr7:43908571-43908590	MRPS24	262	713.42	262	713.42	1.4417	101890	18150	3.3508	1	0.00041363	0.00082727	0.004272	TRUE
chr22:29517389-29517408	KREMEN1	127.09	407.55	127.09	407.55	1.6734	39330	7031.1	3.3448	1	0.0004403	0.0008806	0.0045085	TRUE
chr1:230979430-230979449	C1orf198	4478.1	1574.2	4478.1	1574.2	-1.5077	4216200	754130	3.344	0	0.99959	0.00082582	0.0042656	FALSE
chr9:37785004-37785023	EXOSC3	241.47	668.32	241.47	668.32	1.4649	91101	16308	3.3425	1	0.00042764	0.00085528	0.0043978	TRUE
chr2:75881893-75881912	MRPL19	704.85	1566.2	704.85	1566.2	1.1508	371000	66495	3.3405	1	0.00041948	0.00083895	0.0043253	TRUE
chr19:17631850-17631869	PGLS	1599.4	161.54	1599.4	161.54	-3.2995	1033700	194990	3.3402	0	0.99958	0.00083729	0.0043171	FALSE
chr19:10419341-10419360	ZGLP1	644.91	1456.2	644.91	1456.2	1.1738	329120	59172	3.3353	1	0.00042778	0.00085556	0.0043987	TRUE
chr21:34923739-34923758	SON	212.04	602.75	212.04	602.75	1.5028	76326	13753	3.3316	1	0.00044755	0.00089509	0.0045734	TRUE
chr7:30065992-30066011	FKBP14	209.84	597.83	209.84	597.83	1.506	75267	13566	3.3311	1	0.00044861	0.00089723	0.0045832	TRUE
chr19:44377256-44377275	ZNF404	221.92	624.04	221.92	624.04	1.4874	80851	14599	3.3281	1	0.00045217	0.00090434	0.0046145	TRUE
chr2:170678498-170678517	METTL5	541.63	1263.5	541.63	1263.5	1.2205	260550	47060	3.3276	1	0.0004407	0.0008814	0.0045124	TRUE
chr14:55215564-55215583	SAMD4A	415.29	1021.6	415.29	1021.6	1.2966	183820	33211	3.3271	1	0.00044379	0.00088759	0.0045393	TRUE
chr4:71824618-71824637	MOB1B	70.313	259.58	70.313	259.58	1.8695	17912	3238.5	3.3259	1	0.00049419	0.00098838	0.0049792	TRUE
chr1:95007127-95007146	F3	214.24	606.68	214.24	606.68	1.4974	77006	13940	3.3239	1	0.00045991	0.00091983	0.0046826	TRUE
chr1:249141883-249141902	ZNF672	1568.9	158.31	1568.9	158.31	-3.3008	994840	190120	3.3213	0	0.99955	0.00089596	0.0045775	FALSE
chr15:43360131-43360150	UBR1	487.82	1160.3	487.82	1160.3	1.2484	226140	41022	3.3204	1	0.00045308	0.00090615	0.0046224	TRUE
chrX:14038607-14038626	GEMIN8	121.22	391.15	121.22	391.15	1.6819	36431	6609	3.3203	1	0.00048233	0.00096467	0.0048786	TRUE
chr8:17104777-17104796	VPS37A	425.26	1039.8	425.26	1039.8	1.2879	188830	34261	3.3201	1	0.00045492	0.00090983	0.004639	TRUE
chrX:153627930-153627949	RPL10	119.27	386.23	119.27	386.23	1.6869	35635	6469.7	3.319	1	0.00048517	0.00097034	0.0049027	TRUE
chr6:99912986-99913005	USP45	268.07	721.72	268.07	721.72	1.4255	102900	18704	3.3171	1	0.00046643	0.00093285	0.0047403	TRUE
chr1:28661016-28661035	MED18	435.06	1058	435.06	1058	1.2801	194030	35302	3.3155	1	0.00046218	0.00092435	0.0047019	TRUE
chr2:80085242-80085261	CTNNA2	640.33	1442.4	640.33	1442.4	1.1704	321680	58622	3.3128	1	0.00046374	0.00092747	0.0047151	TRUE
chr8:145542543-145542562	DGAT1	343.88	877.08	343.88	877.08	1.3483	142150	25929	3.3113	1	0.000472	0.000944	0.0047875	TRUE
chr15:72338108-72338127	MYO9A	454.59	1094.7	454.59	1094.7	1.2661	204890	37394	3.3104	1	0.00047025	0.0009405	0.0047737	TRUE
chr2:55489499-55489518	MTIF2	312.83	813.46	312.83	813.46	1.3759	125320	22903	3.3081	1	0.00047896	0.00095791	0.0048506	TRUE
chr21:34066578-34066597	SYNJ1	385.63	959.67	385.63	959.67	1.3131	164770	30134	3.3069	1	0.000478	0.000956	0.004842	TRUE
chr3:170716080-170716099	SLC2A2	2014.9	3712.8	2014.9	3712.8	0.88147	1441500	264100	3.3039	1	0.00047669	0.00095338	0.0048303	TRUE
chr20:54961303-54961322	AURKA	218.01	612.56	218.01	612.56	1.4862	77836	14263	3.3037	1	0.0004938	0.00098759	0.0049756	TRUE
chr3:17056349-17056368	PLCL2	198.86	570.3	198.86	570.3	1.5153	68985	12643	3.3035	1	0.00049663	0.00099325	0.0049999	TRUE
chr19:30101344-30101363	POP4	2909.3	750.32	2909.3	750.32	-1.9537	2330700	427910	3.3031	0	0.99952	0.00095634	0.0048435	FALSE
chr5:178043897-178043916	CLK4	201.39	575.66	201.39	575.66	1.5106	70039	12854	3.3011	1	0.00050043	0.0010009	0.0050318	TRUE
chr12:51442133-51442152	LETMD1	1958.9	309.73	1958.9	309.73	-2.657	1359900	254490	3.2974	0	0.99951	0.00097595	0.0049255	FALSE
chr18:60225982-60226001	ZCCHC2	184.77	537.94	184.77	537.94	1.5366	62364	11482	3.2959	1	0.00051219	0.0010244	0.0051309	TRUE
chr5:74801921-74801940	COL4A3BP	201.05	574.23	201.05	574.23	1.5094	69631	12826	3.2951	1	0.00051139	0.0010228	0.0051238	TRUE
chr2:160284454-160284473	BAZ2B	637.4	1432.6	637.4	1432.6	1.1671	316160	58270	3.2942	1	0.0004956	0.00099121	0.0049917	TRUE
chr11:59573898-59573917	MRPL16	778.94	1685.3	778.94	1685.3	1.1124	410770	75817	3.2918	1	0.00049892	0.00099784	0.0050189	TRUE
chr6:32820229-32820248	TAP1	764.49	1659.7	764.49	1659.7	1.1174	400730	73975	3.2915	1	0.00049944	0.00099887	0.0050231	TRUE
chr13:75915275-75915294	TBC1D4	258.18	697.14	258.18	697.14	1.4296	96342	17804	3.2897	1	0.00051504	0.0010301	0.0051562	TRUE
chr21:45755643-45755662	C21orf2	2427.4	521.54	2427.4	521.54	-2.2164	1816100	337300	3.2897	0	0.9995	0.0010031	0.0050416	FALSE
chr10:100022507-100022526	LOXL4	580.09	1326.4	580.09	1326.4	1.1918	278520	51492	3.2891	1	0.00050529	0.0010106	0.0050723	TRUE
chr2:74783050-74783069	DOK1	694.34	1531.9	694.34	1531.9	1.1405	350780	65197	3.2804	1	0.00052008	0.0010402	0.0051992	TRUE
chr3:192635591-192635610	MB21D2	466.32	1111.1	466.32	1111.1	1.2509	207890	38666	3.2792	1	0.00052507	0.0010501	0.0052435	TRUE
chr3:15259050-15259069	CAPN7	580.7	1325.2	580.7	1325.2	1.1889	277110	51563	3.2785	1	0.0005246	0.0010492	0.0052393	TRUE
chr16:14711479-14711498	PARN	243.42	664.22	243.42	664.22	1.4445	88535	16482	3.2777	1	0.00053884	0.0010777	0.0053581	TRUE
chr12:49239402-49239421	DDX23	323.59	830.69	323.59	830.69	1.3574	128570	23941	3.2774	1	0.00053365	0.0010673	0.0053148	TRUE
chr4:176622890-176622909	GPM6A	312.83	808.54	312.83	808.54	1.3671	122860	22903	3.2756	1	0.00053765	0.0010753	0.0053473	TRUE
chr16:8953095-8953114	CARHSP1	2085.2	373.64	2085.2	373.64	-2.4773	1464800	276270	3.2752	0	0.99947	0.0010558	0.005267	FALSE
chr6:144070153-144070172	PHACTR2	642.29	1436.7	642.29	1436.7	1.1602	315530	58857	3.2745	1	0.00053149	0.001063	0.0052951	TRUE
chr7:75877563-75877582	SRRM3	881.8	1859.8	881.8	1859.8	1.0758	478260	89223	3.2742	1	0.00053059	0.0010612	0.0052895	TRUE
chr3:72897405-72897424	SHQ1	782.08	1686	782.08	1686	1.1072	408510	76218	3.2741	1	0.00053131	0.0010626	0.0052945	TRUE
chr15:75703987-75704006	SIN3A	1171.2	2348.1	1171.2	2348.1	1.0029	692540	129510	3.2703	1	0.00053741	0.0010748	0.0053454	TRUE
chr11:114315356-114315375	REXO2	1232.7	2448.3	1232.7	2448.3	0.98943	738920	138510	3.2664	1	0.00054488	0.0010898	0.0054106	TRUE
chr16:837393-837412	RPUSD1	1998.4	341.2	1998.4	341.2	-2.5467	1373200	261270	3.2653	0	0.99945	0.0010936	0.0054255	FALSE
chr17:42400912-42400931	SLC25A39	1958.9	327.43	1958.9	327.43	-2.5771	1330800	254490	3.2591	0	0.99944	0.0011177	0.0055271	FALSE
chr9:124074733-124074752	GSN	658.9	1462.9	658.9	1462.9	1.1495	323220	60864	3.259	1	0.00056112	0.0011222	0.0055484	TRUE
chr15:40937908-40937927	CASC5	57.679	220.59	57.679	220.59	1.917	13270	2498.9	3.2589	1	0.00063868	0.0012774	0.006194	TRUE
chr17:1635636-1635655	WDR81	53.834	209.44	53.834	209.44	1.9403	12106	2283.2	3.2565	1	0.00064831	0.0012966	0.006275	TRUE
chr3:32544113-32544132	CMTM6	572.4	1304.8	572.4	1304.8	1.1873	268210	50598	3.256	1	0.00056806	0.0011361	0.0056039	TRUE
chr9:35735339-35735358	CREB3	164.24	487.09	164.24	487.09	1.5626	52118	9839.3	3.2548	1	0.00059646	0.0011929	0.0058415	TRUE
chr5:179025790-179025809	RUFY1	669.08	1477.9	669.08	1477.9	1.1421	327060	62100	3.2455	1	0.0005883	0.0011766	0.0057739	TRUE
chr5:89923205-89923224	GPR98	268.84	713.42	268.84	713.42	1.4047	98826	18774	3.2447	1	0.00060295	0.0012059	0.0058953	TRUE
chr3:32544113-32544132	CMTM6	487.82	1144.8	487.82	1144.8	1.2289	215780	41022	3.2435	1	0.00059518	0.0011904	0.005832	TRUE
chr1:145688189-145688208	RNF115	520.08	1204.6	520.08	1204.6	1.2102	234290	44618	3.2407	1	0.00060036	0.0012007	0.0058749	TRUE
chr1:154303572-154303591	ATP8B2	219.96	608.46	219.96	608.46	1.4637	75465	14431	3.234	1	0.00063142	0.0012628	0.0061344	TRUE
chr3:33400774-33400793	FBXL2	115.36	369.83	115.36	369.83	1.6722	32379	6193.2	3.2336	1	0.00065818	0.0013164	0.0063559	TRUE
chr2:39008666-39008685	GEMIN6	215.07	597.8	215.07	597.8	1.4706	73239	14012	3.2333	1	0.00063382	0.0012676	0.006154	TRUE
chr17:26459660-26459679	NLK	271.77	717.52	271.77	717.52	1.3973	99346	19043	3.2301	1	0.0006342	0.0012684	0.0061569	TRUE
chr9:37782077-37782096	EXOSC3	276.66	727.36	276.66	727.36	1.3913	101570	19494	3.2281	1	0.00063835	0.0012767	0.0061915	TRUE
chr1:2337959-2337978	PEX10	249.39	669.61	249.39	669.61	1.4213	88291	17014	3.2216	1	0.00065566	0.0013113	0.0063371	TRUE
chr7:44120358-44120377	POLM	234.62	637.98	234.62	637.98	1.4393	81347	15705	3.2186	1	0.00066437	0.0013287	0.0064051	TRUE
chr1:36397025-36397044	AGO3	2095	408.37	2095	408.37	-2.3562	1422400	277970	3.2142	0	0.99935	0.0013081	0.0063236	FALSE
chr1:112269778-112269797	FAM212B	501.51	1164.4	501.51	1164.4	1.2136	219730	42539	3.2142	1	0.00065904	0.0013181	0.0063625	TRUE
chrX:64754460-64754479	LAS1L	796.52	1694.2	796.52	1694.2	1.0878	402900	78070	3.2127	1	0.00065894	0.0013179	0.0063618	TRUE
chr20:21494219-21494238	NKX2-2	510.87	1180.9	510.87	1180.9	1.2073	224480	43584	3.2095	1	0.00066966	0.0013393	0.0064509	TRUE
chr9:4663031-4663050	PPAPDC2	119.75	378.56	119.75	378.56	1.6523	33491	6504.2	3.2091	1	0.000715	0.00143	0.0068183	TRUE
chr11:75277589-75277608	SERPINH1	258.18	686.32	258.18	686.32	1.407	91653	17804	3.2087	1	0.00068487	0.0013697	0.0065696	TRUE
chr11:67059466-67059485	ANKRD13D	2639	676.49	2639	676.49	-1.9622	1925600	376440	3.2021	0	0.99932	0.0013642	0.0065473	FALSE
chr17:79682055-79682074	SLC25A10	1470.3	166.47	1470.3	166.47	-3.1352	850010	174590	3.2003	0	0.99931	0.0013728	0.0065819	FALSE
chr11:61578325-61578344	FADS1	3039.4	886.45	3039.4	886.45	-1.7765	2317500	453200	3.1993	0	0.99931	0.0013774	0.006602	FALSE
chr10:105172986-105173005	PDCD11	3807.9	1312.7	3807.9	1312.7	-1.5358	3113100	609440	3.1965	0	0.9993	0.0013909	0.0066603	FALSE
chr2:96933359-96933378	CIAO1	608.65	1356.9	608.65	1356.9	1.1553	279950	54845	3.1951	1	0.00070217	0.0014043	0.0067126	TRUE
chr16:66951547-66951566	CDH16	752.75	1613	752.75	1613	1.0985	370000	72488	3.1951	1	0.00070076	0.0014015	0.0067006	TRUE
chr12:49170272-49170291	ADCY6	2686.2	705.99	2686.2	705.99	-1.9263	1960600	385310	3.1932	0	0.9993	0.0014072	0.0067241	FALSE
chrX:48337452-48337471	FTSJ1	1175.6	2327.4	1175.6	2327.4	0.98478	663380	130150	3.1929	1	0.0007047	0.0014094	0.0067333	TRUE
chr1:228284825-228284844	ARF1	255.15	677.34	255.15	677.34	1.405	89121	17531	3.1886	1	0.0007346	0.0014692	0.0069752	TRUE
chr18:31263373-31263392	ASXL3	487.8	1132.7	487.8	1132.7	1.2138	207970	41019	3.1843	1	0.00073131	0.0014626	0.006952	TRUE
chr11:114315356-114315375	REXO2	1091	2184.5	1091	2184.5	1.001	597920	118000	3.1835	1	0.00072812	0.0014562	0.0069263	TRUE
chr12:111800483-111800502	FAM109A	379.03	925.26	379.03	925.26	1.2853	149180	29460	3.1824	1	0.0007404	0.0014808	0.0070225	TRUE
chrX:64752470-64752489	LAS1L	473.52	1105.2	473.52	1105.2	1.2211	199510	39451	3.1803	1	0.00074193	0.0014839	0.007036	TRUE
chr11:2154774-2154793	IGF2	1239.6	2427.3	1239.6	2427.3	0.96889	705280	139530	3.1795	1	0.00073805	0.0014761	0.007002	TRUE
chr17:46051369-46051388	CDK5RAP3	550.39	1247.3	550.39	1247.3	1.1788	242810	48061	3.1787	1	0.00074408	0.0014882	0.0070518	TRUE
chr5:124080434-124080453	ZNF608	1459	2779.7	1459	2779.7	0.92948	872130	172830	3.1768	1	0.00074463	0.0014893	0.0070563	TRUE
chr11:64000193-64000212	DNAJC4	1523.8	2882	1523.8	2882	0.91891	922280	182990	3.175	1	0.00074943	0.0014989	0.0070953	TRUE
chr19:38126839-38126858	ZFP30	252.22	669.14	252.22	669.14	1.4041	86911	17267	3.1728	1	0.00077623	0.0015525	0.0073205	TRUE
chrX:48336535-48336554	FTSJ1	169.13	489.55	169.13	489.55	1.5278	51338	10225	3.1689	1	0.0008031	0.0016062	0.0075355	TRUE
chr5:34814766-34814785	RAI14	401.79	966.81	401.79	966.81	1.2647	159620	31803	3.1683	1	0.00077607	0.0015521	0.0073195	TRUE
chr11:30358133-30358152	ARL14EP	296.21	758.52	296.21	758.52	1.3536	106860	21320	3.1662	1	0.00078899	0.001578	0.0074232	TRUE
chr7:87476310-87476329	SLC25A40	463.63	1083.6	463.63	1083.6	1.223	192160	38373	3.1647	1	0.00078324	0.0015665	0.0073768	TRUE
chr3:139258532-139258551	RBP1	741.02	1583.5	741.02	1583.5	1.0945	354860	71009	3.1614	1	0.00078711	0.0015742	0.0074086	TRUE
chr19:37038162-37038181	ZNF529	673.57	1464.6	673.57	1464.6	1.1194	312840	62648	3.1602	1	0.000791	0.001582	0.0074377	TRUE
chr6:56915596-56915615	KIAA1586	485.87	1124.3	485.87	1124.3	1.2086	203770	40807	3.1602	1	0.00079466	0.0015893	0.0074689	TRUE
chr7:24324983-24325002	NPY	2965.2	5058	2965.2	5058	0.7702	2189700	438740	3.1594	1	0.00079048	0.001581	0.0074353	TRUE
chr18:32920284-32920303	ZNF24	1011.8	2044.3	1011.8	2044.3	1.014	533030	106880	3.1582	1	0.00079448	0.001589	0.0074674	TRUE
chr19:9645886-9645905	ZNF426	755.69	1608.1	755.69	1608.1	1.0885	363280	72859	3.1578	1	0.00079673	0.0015935	0.0074841	TRUE
chr5:74801921-74801940	COL4A3BP	276.66	717.52	276.66	717.52	1.3717	97179	19494	3.1576	1	0.0008148	0.0016296	0.0076269	TRUE
chr22:31484867-31484886	SMTN	258.18	679.44	258.18	679.44	1.3925	88730	17804	3.1571	1	0.00081842	0.0016368	0.0076547	TRUE
chr16:57513399-57513418	DOK4	499.56	1148.9	499.56	1148.9	1.1999	210790	42322	3.1562	1	0.00080531	0.0016106	0.0075534	TRUE
chr18:163351-163370	USP14	218.98	596.98	218.98	596.98	1.4427	71440	14347	3.1558	1	0.00082819	0.0016564	0.0077313	TRUE
chr6:150071035-150071054	PCMT1	1790	304.23	1790	304.23	-2.5528	1103700	226070	3.1536	0	0.99919	0.0016124	0.0075604	FALSE
chr15:40865731-40865750	RPUSD2	292.3	748.68	292.3	748.68	1.3539	104140	20952	3.1529	1	0.00082611	0.0016522	0.0077139	TRUE
chr5:34811896-34811915	RAI14	317.72	799.52	317.72	799.52	1.3287	116070	23373	3.1515	1	0.00082788	0.0016558	0.0077287	TRUE
chr21:45752955-45752974	C21orf2	4018.9	1471	4018.9	1471	-1.4494	3245800	654180	3.1503	0	0.99918	0.0016313	0.0076341	FALSE
chr4:122723901-122723920	EXOSC9	105.47	339.23	105.47	339.23	1.6761	27322	5507.3	3.1499	1	0.00088532	0.0017706	0.0081798	TRUE
chr9:738404-738423	KANK1	578.99	1292	578.99	1292	1.1567	254210	51364	3.1461	1	0.0008316	0.0016632	0.0077583	TRUE
chr1:115615524-115615543	TSPAN2	57.13	213.37	57.13	213.37	1.8828	12206	2467.8	3.1451	1	0.00094882	0.0018976	0.0086754	TRUE
chr2:120060054-120060073	C2orf76	296.21	755.24	296.21	755.24	1.3473	105350	21320	3.1437	1	0.00085214	0.0017043	0.007921	TRUE
chrX:119007309-119007328	NDUFA1	442.85	1039.8	442.85	1039.8	1.2295	178170	36133	3.1403	1	0.00085223	0.0017045	0.0079214	TRUE
chr17:41571089-41571108	DHX8	499.56	1145.6	499.56	1145.6	1.1957	208670	42322	3.1403	1	0.00085046	0.0017009	0.0079074	TRUE
chr10:11569534-11569553	USP6NL	358.16	877.08	358.16	877.08	1.2897	134640	27350	3.1377	1	0.00086436	0.0017287	0.0080169	TRUE
chr7:112579671-112579690	C7orf60	494.67	1135.7	494.67	1135.7	1.1975	205480	41779	3.1364	1	0.00086201	0.001724	0.0079994	TRUE
chr20:21494219-21494238	NKX2-2	503.47	1151.3	503.47	1151.3	1.1917	209850	42757	3.1331	1	0.0008714	0.0017428	0.0080715	TRUE
[truncated: 739 more rows]

## Sheet: Table S8-Screen_all sgRNA
sgrna	Gene	control_count	treatment_count	control_mean	treat_mean	LFC	control_var	adj_var	score	p.low	p.high	p.twosided	FDR	high_in_treatment
[truncated: 142,180 more rows]
